# Supplementary material for: Translation and cultural adaption of MacLeod Clark professional identity scale among Chinese therapy students
Source: PLoS One. 2025 Jan 28;20(1):e0318101. doi: 10.1371/journal.pone.0318101 (PMC11774393; doi:10.1371/journal.pone.0318101)
Supplement: S1 Data — (XLSX) [file pone.0318101.s009.xlsx]

## Sheet: Sheet1
ID	Gender	Age	Type of institute and programme	Study year	MCPIS1	MCPIS2	MCPIS3	MCPIS4	MCPIS5	MCPIS6	MCPIS7	MCPIS8	MCPIS9	PISHP-1-1	PISHP-2-1	PISHP-3-1	PISHP-4-1	PISHP-5-1	PISHP-6-1	PISHP-7-1	PISHP-8-1	PISHP-9-1	PISHP-10-1	PISHP-11-1	PISHP-12-1	PISHP-13-1	PISHP-14-1	PISHP-15-1	PISHP-16-1	PISHP-17-2	PISHP-18-2	PISHP-19-2	PISHP-20-2	PISHP-21-2	PISHP-22-2	PISHP-23-2	PISHP-24-3	PISHP-25-3	PISHP-26-3	PISHP-27-3	PISHP-28-3	PISHP-29-4	PISHP-30-4	PISHP-31-4	PISHP-32-4	PISHP-33-4	Reason to choose Rehab	My view on development in Rehab	Competition in Rehab
1	1	2	4	3	4	4	1	1	1	4	4	4	4	8	7	7	8	9	7	8	8	8	8	8	8	8	8	8	8	8	9	8	8	8	8	8	8	8	8	8	8	1	1	1	1	1	1	2	2
2	1	2	4	3	3	3	3	3	3	3	3	3	3	4	4	4	5	4	4	4	4	4	6	6	4	4	4	4	4	4	6	4	4	4	4	4	4	4	6	5	5	5	5	5	5	5	3	2	3
3	2	2	4	3	5	5	1	1	2	4	5	4	4	7	7	7	7	8	7	7	8	8	8	7	8	8	7	8	8	8	9	8	8	8	9	8	9	9	8	9	9	2	1	2	1	1	1	2	2
4	1	2	4	1	5	4	1	5	2	4	5	4	3	6	8	7	8	9	7	7	9	8	7	9	8	7	7	8	9	7	9	7	8	7	9	9	9	9	9	9	9	2	2	2	2	2	4	4	2
5	1	2	4	1	3	3	3	3	2	3	3	3	3	3	5	2	5	5	2	4	5	5	5	5	5	5	5	5	5	5	5	5	5	5	5	5	5	5	5	5	5	5	5	5	5	5	4	4	1
6	1	2	4	2	4	4	1	2	1	4	3	4	3	4	7	3	7	8	2	6	7	7	6	6	5	4	6	7	9	5	7	4	6	7	7	7	8	8	8	7	8	3	1	1	2	6	4	2	2
7	1	5	4	8	5	1	5	1	1	1	5	1	5	9	1	1	9	1	1	9	9	1	1	1	1	9	9	6	9	9	1	9	9	9	1	9	9	9	1	9	5	9	9	9	9	1	4	5	4
8	1	1	4	1	5	5	3	4	2	4	4	4	4	8	8	8	8	8	8	8	8	8	8	8	8	8	8	8	4	9	1	8	8	8	8	8	8	8	9	9	9	9	8	8	8	8	4	2	2
9	1	2	4	2	4	4	1	3	2	3	4	3	3	3	5	3	5	3	1	3	6	6	5	5	5	5	5	5	5	6	5	3	5	5	5	7	6	5	7	7	7	3	3	5	5	5	4	3	3
10	1	1	4	2	4	4	1	3	2	4	4	4	3	3	5	1	4	8	1	5	8	8	8	6	5	5	5	5	5	9	6	9	5	5	5	5	5	5	5	5	5	5	5	5	5	5	2	1	2
11	1	1	4	1	4	4	2	3	2	3	4	4	4	4	4	6	6	4	4	4	6	4	4	4	4	6	6	6	6	4	6	4	6	6	6	6	6	6	6	6	6	4	4	4	4	4	4	3	3
12	1	2	4	2	3	3	2	3	2	3	3	4	3	4	5	5	6	5	5	5	5	5	4	5	5	6	6	5	6	5	6	5	5	5	5	5	5	5	5	5	5	5	5	5	5	5	5	4	2
13	1	1	4	1	3	3	2	4	1	3	3	3	3	5	5	5	5	5	5	5	5	5	5	5	5	5	5	5	5	2	5	5	5	5	5	5	5	5	5	5	5	5	5	5	5	5	3	3	3
14	1	1	4	2	4	4	4	3	2	4	3	3	3	5	5	5	5	5	5	5	5	5	5	5	5	5	5	5	5	5	5	5	5	5	5	5	5	5	5	5	5	5	5	5	5	5	4	3	4
15	1	1	4	1	4	3	1	4	2	4	3	3	3	3	3	2	3	5	1	5	6	6	6	7	5	5	5	5	6	7	7	4	4	6	5	5	6	6	7	6	7	4	5	5	5	5	4	3	4
16	1	2	4	3	3	3	3	3	3	3	3	3	3	8	9	9	9	9	9	9	9	9	9	9	9	9	9	9	9	9	9	9	9	9	9	9	9	9	9	9	9	9	9	9	9	9	2	1	1
17	1	2	4	3	3	2	1	2	2	3	3	3	2	3	5	3	6	1	1	4	5	3	5	4	5	5	5	4	4	3	7	3	5	4	5	4	9	9	9	9	9	6	7	7	3	5	2	2	2
18	1	2	4	3	5	5	1	4	1	4	4	4	5	5	7	5	5	5	3	5	7	8	8	7	8	9	8	5	5	7	7	5	5	5	5	7	9	9	9	9	9	3	3	3	3	3	1	3	4
19	1	2	4	3	4	3	1	4	1	4	4	4	3	5	5	3	7	4	3	3	7	6	6	6	5	8	5	6	7	5	7	5	6	6	5	6	9	9	8	7	7	5	5	5	4	4	1	2	2
20	1	2	4	3	4	4	4	4	4	4	4	4	4	8	8	8	8	8	1	8	8	8	8	6	7	8	7	8	8	8	8	8	8	8	8	8	8	8	8	8	8	3	3	3	3	3	4	1	2
21	1	2	4	3	4	4	2	2	2	3	4	3	3	7	7	4	4	7	1	3	7	5	5	6	7	8	7	6	8	6	7	5	6	6	6	7	7	7	7	7	7	3	2	7	3	3	4	3	1
22	1	2	4	3	4	4	2	2	1	4	4	5	4	3	7	5	7	8	3	5	8	7	5	5	7	7	7	7	6	5	7	5	7	6	7	7	8	7	7	7	7	3	2	3	4	7	1	1	3
23	1	2	4	3	4	4	1	3	2	4	4	3	4	7	7	5	7	5	3	5	7	7	7	7	7	8	8	7	8	5	8	6	8	7	6	6	8	8	8	9	9	3	3	3	3	4	4	3	3
24	1	2	4	2	3	3	3	3	3	3	3	3	3	4	5	3	5	4	5	5	5	5	5	5	5	5	6	6	5	5	5	5	5	5	5	5	5	5	5	5	5	5	6	6	5	5	2	3	1
25	1	2	4	3	3	3	4	5	3	3	2	3	2	1	1	1	7	1	1	1	1	7	5	1	1	1	1	1	1	1	1	1	1	1	1	6	1	1	1	1	1	6	9	9	9	9	4	2	1
26	1	2	4	2	3	3	4	3	3	3	3	3	3	5	5	1	5	3	1	1	5	5	5	5	5	5	5	5	5	3	3	3	3	3	3	3	3	5	3	5	5	6	6	6	6	5	2	3	3
27	1	2	4	3	5	5	3	5	5	5	5	5	5	5	5	5	5	5	5	5	5	5	5	5	5	5	5	5	5	5	5	5	5	5	5	5	5	5	5	5	5	5	5	5	5	5	1	4	4
28	1	1	4	3	3	3	3	3	3	3	3	3	3	1	3	1	2	3	1	1	2	3	5	4	5	5	5	3	3	3	4	2	4	4	5	5	7	8	9	5	6	4	8	7	6	5	1	2	3
29	1	2	4	2	4	4	4	4	4	4	4	4	4	7	7	7	7	7	7	7	7	7	7	7	7	7	7	7	7	7	7	7	7	7	7	7	7	6	7	6	7	7	7	7	7	7	1	4	3
30	1	2	4	3	4	4	2	3	2	4	4	3	3	5	5	4	5	6	3	5	6	6	6	6	6	7	7	8	8	7	7	7	7	7	7	7	7	7	7	7	7	7	7	5	5	5	4	2	2
31	1	2	4	3	3	3	1	3	3	3	5	3	3	5	5	5	4	7	1	5	5	5	5	5	5	9	5	5	5	5	9	5	5	5	5	5	9	9	9	5	9	5	5	5	3	5	4	2	4
32	2	1	4	2	3	4	2	4	3	3	3	3	3	4	6	5	6	6	5	5	5	5	6	6	6	4	4	6	6	6	8	5	6	5	6	6	6	8	8	8	9	3	4	2	3	3	4	2	4
33	2	1	4	1	3	3	1	1	1	5	5	5	4	5	8	5	8	8	4	4	9	9	4	6	6	9	5	6	8	8	9	4	8	9	9	5	9	9	9	9	9	1	1	1	8	3	4	1	3
34	2	1	4	2	4	4	2	4	1	3	4	3	3	6	6	5	6	7	4	5	6	5	5	5	6	7	6	8	6	6	6	6	6	6	6	6	7	8	8	8	9	5	2	4	5	3	4	3	3
35	2	1	4	2	4	4	1	1	1	4	5	4	3	5	5	1	5	7	5	3	7	7	5	5	5	5	5	5	5	5	5	5	5	5	5	5	5	5	5	5	3	5	5	5	5	5	4	1	3
36	2	1	4	2	4	4	3	2	2	3	3	3	3	3	5	4	6	3	5	5	6	6	2	6	5	7	7	6	5	5	6	5	5	5	6	6	7	7	7	8	7	5	5	6	3	5	4	3	3
37	2	1	4	1	4	4	4	4	4	4	4	4	4	4	4	7	5	5	5	5	5	5	5	5	5	5	5	5	5	5	5	5	5	5	5	5	5	5	5	5	5	5	5	5	5	5	4	3	2
38	2	1	4	1	4	4	2	3	2	3	3	4	3	7	5	7	6	3	5	7	8	7	4	8	5	5	8	5	5	5	5	5	7	5	6	6	5	6	6	5	6	3	3	3	4	4	4	2	4
39	2	2	4	1	4	4	1	2	1	4	5	4	3	3	8	5	6	6	5	6	7	6	6	6	6	6	6	6	6	5	8	5	7	7	7	7	8	8	8	8	9	2	5	5	3	4	3	2	2
40	2	2	4	2	4	4	2	2	2	3	2	4	4	3	4	2	5	5	3	5	6	6	5	6	5	6	6	6	5	5	5	4	4	5	5	6	6	8	6	5	6	5	4	5	3	3	3	2	4
41	2	1	4	2	3	3	2	4	2	3	3	3	3	5	5	4	6	4	4	4	5	5	4	3	5	5	5	5	5	5	5	5	5	5	5	5	5	5	5	5	5	5	4	6	4	4	1	3	3
42	2	1	4	1	4	3	3	3	3	3	3	3	3	4	4	6	3	3	3	4	4	4	4	5	4	6	5	3	3	5	3	3	3	3	3	5	5	3	7	5	3	3	3	3	6	6	4	1	3
43	2	2	4	1	4	3	3	3	3	3	3	3	3	7	5	5	5	7	5	5	5	5	4	6	5	5	5	7	5	5	5	5	5	6	6	7	7	7	4	7	7	3	1	8	2	2	4	2	1
44	2	2	4	2	4	4	1	2	1	3	5	3	3	5	8	5	5	7	4	7	6	7	5	5	6	8	6	7	5	8	8	7	7	8	8	7	8	9	9	9	9	2	1	2	2	2	5	3	3
45	2	1	4	2	4	4	2	3	2	3	4	4	4	5	5	4	6	6	2	3	6	5	5	6	5	6	7	7	6	4	5	4	5	5	5	6	6	7	6	7	7	4	3	4	5	3	4	3	3
46	2	1	4	1	4	4	2	4	2	4	4	4	4	7	7	4	6	7	3	4	7	7	5	7	7	7	6	6	6	7	7	6	8	6	7	7	7	7	9	9	9	2	2	7	6	4	4	2	3
47	2	2	4	2	4	4	3	4	4	4	4	4	4	6	6	5	6	6	6	6	4	4	6	6	6	6	6	6	6	5	5	5	4	5	5	5	5	5	6	6	6	6	4	5	6	6	1	2	3
48	2	1	4	1	4	3	1	1	1	4	4	4	4	6	6	4	4	6	2	4	6	6	4	4	6	4	6	6	7	4	8	6	6	6	6	6	6	8	8	8	8	4	4	2	2	2	2	3	2
49	2	1	4	2	4	3	1	3	1	5	5	5	5	7	7	7	7	8	6	6	8	8	7	7	8	9	8	8	8	8	8	8	8	8	8	8	8	8	8	8	8	4	4	5	4	4	2	2	2
50	2	1	4	2	4	4	2	3	1	4	4	4	4	7	7	7	7	7	3	7	7	6	6	6	5	7	7	6	7	7	7	6	7	7	7	7	8	8	8	8	8	2	2	5	2	2	4	3	3
51	2	2	4	2	3	3	3	3	3	3	3	3	3	4	4	4	4	3	5	3	3	4	3	4	3	3	5	5	5	5	5	5	5	5	5	5	5	5	5	5	5	5	5	5	5	5	4	5	2
52	2	2	4	2	4	4	2	4	1	3	4	3	3	4	7	3	6	9	3	5	9	7	8	6	8	9	8	8	9	9	9	7	7	7	9	8	9	9	9	9	9	1	1	9	1	4	4	1	3
53	2	1	4	1	4	4	1	3	2	2	4	3	3	3	5	2	2	3	1	3	5	5	4	5	4	7	6	6	5	3	5	3	4	5	5	5	7	9	9	9	9	5	5	5	4	5	3	2	3
54	2	1	4	2	4	4	1	4	1	3	4	4	4	5	6	5	7	5	5	5	8	7	6	6	7	7	6	5	7	6	6	5	6	5	5	5	7	8	6	8	8	3	3	5	5	4	5	3	2
55	2	2	4	2	4	4	1	1	1	4	5	3	3	3	7	4	7	7	3	3	5	5	4	5	5	4	6	6	6	5	6	6	6	6	7	6	6	8	9	9	9	3	2	3	2	4	3	3	4
56	2	1	4	1	4	4	2	3	3	3	4	3	3	6	7	5	7	5	1	6	5	4	4	6	6	6	7	4	5	4	7	4	5	5	5	6	6	6	7	6	7	3	4	6	2	4	4	5	3
57	2	1	4	2	4	4	2	2	2	4	4	4	4	7	7	5	6	7	5	5	5	5	5	5	5	5	5	5	5	5	5	5	5	5	5	5	5	5	7	8	8	5	4	5	5	5	4	1	3
58	2	1	4	1	4	3	2	3	2	4	4	4	3	6	6	6	6	7	3	5	5	5	4	4	3	3	5	6	3	5	5	5	5	5	5	5	5	5	5	5	5	5	5	5	5	4	4	3	3
59	2	1	4	1	4	4	3	4	2	3	4	4	3	4	7	3	6	7	3	5	6	6	5	4	5	5	5	5	5	5	5	5	5	5	5	5	6	5	7	5	5	5	5	5	5	5	4	2	4
60	2	1	4	2	4	3	2	2	2	4	4	4	4	7	8	7	7	7	5	7	8	7	5	7	7	7	7	7	7	7	8	7	7	7	7	7	8	9	9	9	9	2	2	2	2	2	1	3	4
61	2	2	4	3	4	4	1	4	2	3	4	4	4	3	6	3	7	4	5	4	6	5	7	7	7	5	6	6	5	4	7	5	5	4	5	5	8	8	6	6	8	5	6	5	4	4	4	3	3
62	2	2	4	3	5	4	1	5	1	3	5	4	3	3	7	3	9	3	2	7	8	8	6	8	8	8	8	8	9	5	9	7	7	7	7	8	9	9	9	9	9	9	9	9	7	5	3	3	1
63	2	3	4	3	4	4	1	4	1	4	5	5	5	8	8	7	7	9	7	9	9	9	8	9	9	9	9	9	9	9	9	9	9	9	9	9	9	9	9	9	9	1	1	2	1	7	1	1	2
64	2	2	4	3	3	3	3	4	3	3	3	3	3	6	6	5	6	6	5	6	6	7	5	5	7	7	9	4	6	5	6	5	7	7	6	7	6	6	7	7	7	5	5	5	4	4	4	2	2
65	2	2	4	3	4	4	2	3	2	4	4	4	4	3	8	5	7	7	4	7	8	7	7	7	7	7	7	7	7	7	7	7	7	7	8	8	9	9	9	9	9	1	3	5	3	2	1	1	2
66	2	2	4	3	4	4	2	3	2	4	3	3	4	5	7	5	5	7	3	4	7	7	7	6	5	7	6	6	8	7	8	7	7	6	7	6	8	8	9	9	9	2	2	2	2	2	4	3	2
67	2	2	4	3	4	3	2	3	2	3	4	3	3	6	8	3	7	6	3	5	6	7	5	5	4	5	4	3	5	5	6	4	6	5	5	5	8	8	7	7	7	5	5	5	5	5	4	3	4
68	2	2	4	3	4	4	1	3	1	4	4	4	4	7	7	5	8	7	5	5	7	7	5	7	6	6	7	6	5	7	7	7	7	7	7	7	7	7	8	7	7	2	2	3	2	2	4	2	2
69	2	2	4	3	4	4	2	4	2	3	3	3	3	7	7	4	7	8	1	8	8	7	6	5	5	8	8	7	7	6	6	4	7	7	7	5	3	5	3	7	7	5	4	5	6	5	1	3	2
70	2	2	4	3	4	4	2	3	3	3	3	4	4	3	4	3	3	7	2	7	7	7	6	4	6	7	7	7	7	7	6	2	6	7	7	4	6	8	8	8	7	3	7	5	3	7	3	2	4
71	2	2	4	3	4	3	2	2	2	3	4	3	4	5	6	4	6	4	3	5	6	8	5	6	6	6	6	7	5	5	6	5	6	6	5	6	7	8	7	8	8	5	5	5	4	4	3	3	1
72	2	2	4	3	4	3	2	3	2	3	4	3	4	1	1	1	1	1	1	1	1	1	1	1	9	9	9	1	7	1	6	1	1	1	1	1	7	6	3	6	8	9	9	9	1	9	2	3	1
73	2	2	4	3	3	3	2	4	2	3	4	3	3	6	6	3	5	2	3	4	3	4	5	4	4	4	6	4	5	2	5	3	3	3	3	3	6	6	5	6	6	6	5	5	6	6	4	3	2
74	2	2	4	3	4	4	2	4	2	4	4	4	4	7	7	5	8	8	3	7	5	6	6	6	7	7	7	7	8	7	8	5	8	8	8	8	8	8	8	8	8	2	3	3	2	3	5	3	3
75	2	2	4	3	4	4	2	4	2	3	4	4	4	5	5	5	5	5	5	5	5	5	5	5	5	5	5	5	5	5	5	5	5	5	5	5	5	5	5	5	5	5	5	5	5	5	4	3	1
76	2	2	4	3	4	4	4	4	4	4	4	4	4	7	7	4	6	6	3	4	6	6	4	6	6	4	6	6	6	4	8	4	7	7	7	7	7	7	7	7	7	4	4	3	4	3	1	3	1
77	2	2	4	3	3	3	2	3	3	3	3	3	3	5	4	4	4	3	2	3	4	4	4	4	5	5	4	4	4	4	4	4	4	4	4	4	5	5	6	6	6	6	6	6	5	5	3	3	3
78	2	2	4	3	3	3	3	4	3	3	3	3	3	3	3	3	3	3	3	3	3	3	3	3	3	3	3	3	3	3	3	3	3	3	3	3	3	3	3	3	3	3	3	3	3	3	1	2	2
79	2	2	4	3	4	3	2	2	2	3	4	3	3	3	5	3	6	5	3	5	5	5	6	5	5	6	5	5	5	5	6	5	5	5	5	5	5	6	6	6	5	4	5	5	5	5	3	3	1
80	2	2	4	3	4	4	2	4	4	3	4	4	4	4	4	4	4	8	2	4	6	7	6	6	6	7	6	6	6	6	6	6	6	6	6	8	8	6	6	6	6	4	4	4	3	3	1	2	1
81	2	2	4	3	4	4	2	2	2	4	4	4	4	6	8	3	8	8	5	5	8	6	8	6	6	9	8	6	6	6	8	8	8	8	8	8	8	8	8	8	9	4	4	4	5	6	1	2	3
82	2	2	4	3	4	3	2	4	2	3	4	3	4	3	3	3	7	1	3	2	5	5	6	6	2	7	7	5	7	3	5	3	3	5	5	6	7	7	7	7	7	7	7	7	5	3	5	2	1
83	2	2	4	3	3	3	3	3	1	3	3	3	3	4	4	3	5	4	2	4	5	5	6	5	5	5	6	5	5	5	5	5	5	5	5	5	7	7	7	7	7	5	5	5	5	5	4	3	2
84	2	2	4	3	3	4	2	3	2	4	3	4	3	6	4	3	4	5	4	4	6	6	5	5	4	9	5	5	5	5	5	5	5	5	5	5	5	6	6	4	4	4	5	5	5	5	4	2	1
85	2	2	4	3	3	3	1	2	2	3	3	3	3	7	7	5	6	3	3	3	5	5	5	5	4	7	7	5	5	5	5	4	5	5	5	5	9	9	9	9	9	5	5	5	4	1	3	3	1
86	2	2	4	3	4	3	3	3	3	3	3	3	3	5	5	5	5	5	5	5	5	5	5	5	5	5	5	5	5	5	5	5	5	5	5	5	5	5	5	5	5	5	5	5	5	5	3	3	2
87	2	2	4	3	4	4	2	3	2	4	4	4	4	6	7	6	7	7	4	6	7	7	6	5	7	7	7	7	7	7	7	7	5	7	7	7	8	8	8	8	8	3	3	5	3	3	4	2	2
88	2	2	4	3	3	3	2	3	2	3	3	3	3	5	5	3	5	7	3	3	3	4	5	5	5	5	5	5	5	5	5	5	5	5	5	5	5	5	5	5	5	5	5	5	5	5	1	2	4
89	2	2	4	3	3	3	1	3	2	3	4	3	3	6	6	4	7	5	3	3	5	5	6	7	6	7	7	7	7	6	6	5	6	6	6	4	7	7	7	7	7	6	6	6	4	4	3	3	1
90	2	2	4	3	4	4	2	4	2	3	4	4	4	4	6	4	7	4	3	6	6	7	5	6	5	6	6	5	6	5	7	4	6	6	6	7	7	8	8	8	8	5	6	6	6	4	3	2	2
91	2	2	4	3	4	4	1	4	1	4	4	1	4	7	6	7	6	8	4	7	8	8	8	7	7	7	6	8	6	6	9	6	8	8	8	8	8	8	8	8	8	2	4	3	3	4	1	3	3
92	2	2	4	3	4	3	2	2	2	3	4	3	3	5	8	5	7	8	5	5	5	5	5	5	5	7	6	5	5	5	6	5	6	6	8	7	8	7	8	7	5	3	3	3	3	3	1	2	2
93	2	2	4	3	4	3	3	3	3	4	4	4	3	6	7	4	7	7	1	7	7	7	7	6	6	7	8	8	8	8	8	8	8	8	8	8	8	8	8	8	8	2	2	2	2	2	1	2	2
94	2	2	4	3	4	5	4	4	4	4	4	4	4	4	6	5	5	5	5	5	5	5	5	5	5	5	5	5	5	5	5	6	5	5	5	5	5	5	5	5	5	5	5	5	5	5	4	3	3
95	2	2	4	3	5	5	2	3	1	4	4	4	4	7	7	5	7	6	4	4	7	7	7	7	7	7	7	6	7	5	7	5	7	7	7	7	8	8	8	8	8	2	2	2	2	2	1	3	2
96	2	2	4	3	3	3	2	2	2	3	3	3	3	5	5	5	5	5	5	5	5	5	5	5	4	7	5	4	5	4	5	4	5	5	5	5	6	7	8	7	7	2	5	6	4	5	4	2	1
97	2	2	4	3	4	4	2	4	2	3	4	4	4	5	5	5	5	5	4	5	5	5	5	6	5	7	7	5	6	5	7	5	5	5	5	7	8	8	8	8	8	5	5	5	4	5	4	3	2
98	2	2	4	3	4	4	3	3	2	4	4	4	4	4	5	4	5	2	1	3	5	5	6	5	5	6	6	6	6	6	6	4	6	6	6	6	6	6	6	7	7	5	6	7	4	6	3	3	1
99	2	1	4	2	2	2	3	3	3	2	3	2	2	2	2	2	2	2	2	2	2	2	1	1	2	2	3	1	1	1	5	1	2	2	2	1	2	2	2	2	5	8	8	9	7	8	2	3	1
100	2	2	4	3	3	3	2	2	2	3	3	3	3	5	5	4	5	5	5	5	5	5	5	5	5	6	5	5	5	5	5	5	5	5	5	5	5	5	5	5	5	5	5	5	5	5	4	2	4
101	2	2	4	2	3	3	3	3	3	3	3	3	3	5	5	5	6	5	5	5	5	5	5	5	5	5	5	5	5	5	5	5	5	5	5	5	5	5	5	5	5	5	5	5	5	5	4	2	3
102	2	2	4	3	2	2	3	2	4	4	3	2	3	6	6	3	4	4	5	6	6	6	6	3	3	3	5	3	5	3	5	5	5	5	5	4	5	7	9	8	8	4	6	7	6	3	3	2	3
103	2	2	4	3	4	4	1	4	2	4	5	5	4	7	8	7	8	8	7	7	8	8	9	5	8	7	8	8	7	6	8	8	8	8	8	8	8	9	8	9	8	1	2	5	3	3	1	4	3
104	2	2	4	3	1	1	3	3	3	1	3	1	1	1	1	1	1	1	1	1	1	1	1	1	1	5	1	1	1	1	1	1	1	1	1	1	5	5	5	5	5	9	9	9	5	5	3	5	4
105	2	2	4	2	1	5	1	1	1	5	5	5	5	3	3	3	9	1	1	3	2	2	2	8	8	9	8	2	2	1	7	3	3	3	1	3	1	7	7	7	7	9	9	8	8	2	1	5	1
106	2	1	4	2	4	4	1	3	1	3	4	4	4	3	5	2	5	3	2	5	7	6	7	5	5	6	7	7	5	5	6	5	6	6	6	6	7	7	7	7	7	5	5	5	5	3	4	3	3
107	2	2	4	3	3	3	4	3	3	3	4	3	3	3	2	1	1	1	1	1	1	1	8	6	2	5	7	5	3	1	3	1	1	2	5	5	7	5	7	7	8	9	9	9	5	7	3	3	3
108	2	2	4	3	3	3	3	3	3	3	3	3	3	4	4	4	4	4	3	5	5	5	4	4	4	5	5	5	5	4	5	4	5	5	5	5	5	5	5	5	5	5	5	5	5	5	4	2	2
109	2	1	4	2	4	4	2	3	2	3	4	4	4	6	7	6	5	5	6	5	5	5	6	6	6	6	7	5	6	6	6	7	6	6	5	6	5	7	7	7	8	5	5	5	3	3	4	1	2
110	2	2	4	3	2	2	4	4	3	3	4	4	4	3	3	2	4	3	2	2	3	3	3	3	3	7	4	2	4	4	6	3	3	3	3	3	3	7	8	8	8	4	6	8	3	7	3	2	1
111	2	1	4	2	4	4	4	4	2	4	4	4	4	3	5	5	4	5	5	4	7	6	7	6	6	6	6	9	8	8	8	8	8	6	5	4	5	6	6	5	5	6	6	6	6	6	4	3	2
112	2	2	4	2	5	5	1	5	4	4	4	3	4	5	9	5	5	5	5	5	4	5	5	5	5	5	5	5	5	5	5	5	5	5	5	5	5	5	5	5	5	5	5	5	5	5	4	3	2
113	2	1	4	3	3	3	3	3	3	3	3	3	3	3	3	3	3	5	5	5	5	5	5	5	7	7	7	7	7	7	7	5	5	5	5	5	5	5	5	5	5	5	3	5	5	5	4	2	2
114	2	2	4	3	3	4	3	2	3	3	4	3	4	3	4	3	5	3	3	4	5	6	7	7	7	7	5	4	3	3	5	4	5	5	5	5	6	7	8	9	9	4	8	8	4	4	3	3	2
115	2	1	4	3	4	4	2	4	3	3	4	4	2	5	5	5	5	5	5	5	5	5	5	5	5	5	5	5	5	5	5	5	5	5	5	5	5	5	5	5	5	5	5	5	5	5	4	3	4
116	2	2	4	3	4	4	2	4	2	4	4	4	4	6	6	4	6	5	1	7	6	6	6	6	6	7	6	6	6	6	6	6	6	6	6	6	6	6	6	6	6	6	6	6	6	6	1	2	1
117	2	2	4	3	4	4	4	4	4	4	4	4	4	4	8	1	7	7	7	7	3	5	4	5	5	5	6	5	5	5	5	6	8	3	5	6	6	8	4	7	6	7	6	7	7	7	1	2	3
118	2	2	4	3	4	4	2	4	2	4	4	4	4	7	7	7	7	8	5	7	8	8	7	7	8	8	8	8	8	8	8	7	8	8	8	8	8	8	8	8	8	2	2	3	3	3	1	3	3
119	2	2	4	3	3	3	3	3	3	3	3	3	3	5	5	5	5	5	5	5	5	5	5	5	5	5	5	5	5	5	5	5	5	5	5	5	5	5	5	5	5	5	5	5	5	5	2	3	2
120	2	2	4	3	3	3	3	3	3	3	3	3	3	5	5	5	5	5	5	5	5	5	5	5	5	5	5	5	5	5	5	5	5	5	5	5	5	5	5	5	5	5	5	5	5	5	2	3	2
121	1	2	3	5	4	4	2	2	2	3	4	3	3	6	6	5	6	5	5	5	6	7	5	5	5	7	7	7	7	4	5	5	5	5	5	5	8	8	8	8	8	3	3	5	5	3	4	2	2
122	1	1	3	1	3	3	3	3	3	3	3	3	3	5	5	5	5	5	5	5	5	5	5	5	5	5	5	5	5	5	5	5	5	5	5	5	5	5	5	5	5	5	5	5	5	5	3	3	2
123	1	1	3	1	4	4	2	3	3	3	3	3	3	5	5	5	5	5	5	5	5	5	5	5	5	5	5	5	5	5	5	5	5	5	5	5	5	5	5	5	5	5	5	5	5	5	4	2	2
124	1	1	3	1	4	4	3	3	3	4	4	4	4	5	7	5	5	5	5	6	6	6	6	5	6	6	6	6	6	5	6	5	6	6	6	6	7	7	7	6	7	4	4	5	5	5	3	2	3
125	1	1	3	1	4	4	3	4	3	3	3	3	3	4	5	4	4	3	3	4	5	5	5	5	5	5	6	6	6	4	5	5	6	5	4	6	8	7	9	7	7	5	7	6	5	5	3	3	3
126	1	2	3	1	4	3	4	4	2	4	4	4	3	3	7	4	3	8	3	4	8	4	3	2	7	8	7	8	5	7	8	5	7	8	8	8	7	8	8	4	8	2	3	3	3	3	4	3	3
127	1	1	3	1	4	4	3	3	2	3	5	4	4	5	5	5	6	5	2	6	5	5	5	5	6	6	5	6	5	5	6	4	6	7	6	5	8	9	4	9	9	4	4	5	2	5	3	5	4
128	1	2	3	4	5	5	1	1	1	5	5	5	5	3	7	3	3	8	3	9	9	8	7	7	7	8	8	8	8	7	8	3	8	8	8	8	8	8	8	8	8	3	3	3	3	7	5	2	1
129	1	1	3	1	4	4	3	3	3	4	4	4	4	3	6	3	5	3	3	6	6	5	6	6	6	6	6	6	6	6	7	5	5	6	6	6	8	9	9	9	9	1	5	3	3	5	3	2	2
130	1	2	3	1	4	4	3	3	2	3	3	3	3	2	5	3	4	3	2	3	5	4	4	3	4	5	5	5	5	4	5	3	4	3	3	3	5	7	8	8	8	5	5	5	5	5	3	5	2
131	1	2	3	5	4	4	1	4	1	4	4	3	3	3	5	3	4	3	2	2	6	6	6	4	4	6	7	6	7	5	5	3	4	4	5	6	8	7	6	7	5	7	7	6	4	4	2	3	3
132	1	1	3	1	4	4	2	3	3	3	3	3	3	3	5	3	5	4	2	5	5	4	5	5	5	5	5	6	5	5	5	4	4	4	4	5	6	7	7	7	6	5	5	6	5	6	3	2	2
133	1	1	3	2	4	4	1	3	1	4	5	4	4	3	6	3	4	5	2	6	7	8	5	5	5	7	7	6	6	5	6	4	5	5	5	6	7	8	8	8	8	3	4	5	3	3	3	2	2
134	1	1	3	2	5	5	1	1	1	5	5	5	5	6	5	6	8	4	6	5	7	7	5	8	8	6	9	9	6	7	9	6	7	8	8	9	9	9	8	8	8	8	4	6	7	8	4	1	2
135	1	1	3	2	4	4	2	2	2	3	4	4	4	6	7	3	7	4	3	8	7	7	3	6	7	8	7	3	3	6	9	2	3	6	5	4	5	7	9	9	4	6	6	8	8	7	2	3	2
136	1	2	3	4	4	4	2	3	3	3	4	3	3	3	3	3	3	3	3	3	3	3	3	3	3	4	4	3	3	3	5	3	4	4	3	3	3	3	3	3	3	9	6	5	4	3	3	3	2
137	1	2	3	4	4	3	3	3	3	3	3	3	3	4	5	3	7	5	4	4	5	5	3	2	2	6	5	5	2	2	2	3	3	3	3	5	8	8	4	8	7	5	6	7	5	6	1	4	3
138	1	2	3	4	2	3	2	2	2	2	3	2	3	2	3	1	2	2	2	3	5	4	5	5	3	2	3	3	3	2	3	2	3	4	3	4	5	5	7	7	8	7	5	7	6	6	4	3	1
139	1	1	3	2	4	4	2	2	2	4	4	3	3	4	5	5	5	5	5	5	5	5	5	5	5	5	5	5	5	5	5	5	5	5	5	5	5	5	5	5	5	6	5	5	5	5	4	2	3
140	1	1	3	2	4	4	2	3	2	4	4	4	4	4	6	7	7	7	3	3	5	6	3	7	6	7	7	6	7	6	7	7	7	6	7	7	7	7	7	7	7	4	3	3	3	3	3	3	2
141	2	2	3	5	3	3	4	2	3	1	4	2	3	2	2	1	1	1	1	5	4	1	1	1	3	3	1	6	7	1	1	1	1	1	1	3	7	9	8	8	6	9	9	9	5	9	2	3	4
142	2	2	3	4	4	4	2	3	2	3	4	3	3	5	5	3	5	7	1	5	7	7	5	5	5	4	5	5	5	5	5	5	5	6	5	6	5	7	7	7	7	5	5	5	5	5	4	2	2
143	2	2	3	4	4	3	2	4	2	3	4	3	3	4	4	4	4	3	3	3	3	2	4	7	5	5	6	5	5	3	5	3	3	3	3	3	3	6	8	9	9	6	6	7	3	7	2	2	2
144	2	2	3	2	4	3	2	2	2	3	3	3	3	2	7	2	4	3	2	2	5	7	3	6	6	7	6	7	6	4	6	4	7	5	5	7	9	9	9	9	9	5	4	5	2	3	4	2	4
145	2	2	3	4	5	5	4	5	5	5	5	5	5	3	9	3	8	5	3	3	3	9	9	9	9	9	9	8	9	8	9	9	9	9	9	9	9	9	9	9	9	9	9	9	9	9	4	1	3
146	2	1	3	1	4	3	1	2	1	3	3	3	3	4	4	2	6	5	4	3	6	6	6	6	7	7	9	9	6	5	6	4	6	6	6	6	8	9	9	9	9	3	3	5	3	6	2	2	3
147	2	1	3	1	4	3	2	2	2	4	5	4	4	7	7	4	6	6	3	7	7	7	6	7	6	8	7	8	7	7	8	5	7	7	7	8	9	9	9	9	9	3	5	5	1	3	3	2	3
148	2	1	3	1	4	4	1	2	1	4	5	4	4	5	7	3	5	5	2	5	6	6	5	5	7	7	6	6	6	4	9	5	6	6	7	8	9	9	9	9	9	3	3	5	2	4	4	2	2
149	2	1	3	1	3	3	3	3	3	3	3	2	3	2	4	2	4	3	3	3	5	5	3	3	4	5	4	5	4	3	5	2	4	2	3	4	6	5	5	5	5	3	6	4	5	4	3	3	1
150	2	1	3	1	4	4	2	4	2	3	4	4	4	3	3	2	3	3	3	3	3	3	3	3	3	3	3	3	3	3	3	3	3	3	3	3	9	9	8	9	7	7	7	7	3	3	4	2	2
151	2	2	3	4	4	4	3	4	3	3	4	3	3	4	6	3	6	4	4	5	6	7	5	6	6	7	7	8	6	3	5	5	4	5	4	6	6	6	9	9	9	4	6	6	6	4	4	3	2
152	2	2	3	4	4	4	1	4	1	3	3	3	2	3	7	3	7	5	3	6	3	3	1	1	7	7	7	7	5	1	5	3	5	5	3	3	3	3	7	7	7	7	3	7	7	1	4	2	4
153	2	1	3	1	4	4	1	3	1	5	5	5	3	7	7	5	9	9	7	7	8	8	9	8	7	9	8	5	7	8	9	7	8	8	9	8	9	9	9	9	9	1	1	1	1	1	4	1	2
154	2	1	3	1	5	5	2	2	1	4	5	4	4	7	7	4	7	5	5	6	7	7	7	7	6	8	8	8	7	5	7	6	7	6	6	8	8	8	7	7	9	3	3	5	3	3	4	1	3
155	2	2	3	4	4	4	2	4	2	4	5	4	4	7	7	5	5	5	3	3	7	7	7	7	7	7	7	7	7	5	9	5	7	5	7	7	7	9	9	9	9	5	5	5	2	3	4	3	1
156	2	1	3	1	4	4	2	3	2	4	4	3	4	3	7	3	6	7	3	7	7	7	5	7	7	6	5	7	6	3	6	4	5	6	5	6	7	6	7	6	6	5	5	4	3	5	3	1	3
157	2	2	3	4	4	4	2	2	2	4	4	4	4	7	7	6	7	7	3	4	8	8	5	8	8	8	7	8	7	5	7	8	8	9	9	8	8	8	8	8	8	2	2	2	2	2	4	1	2
158	2	1	3	1	4	4	2	4	2	4	4	4	3	5	7	5	5	7	3	5	7	7	5	6	7	6	8	8	8	7	8	5	6	7	7	7	7	8	8	8	8	3	2	4	5	3	1	2	2
159	2	1	3	1	3	3	2	2	2	3	3	3	3	4	3	2	5	5	1	3	5	5	5	5	5	5	5	5	5	3	5	2	5	5	5	5	5	7	6	6	6	5	5	5	4	4	3	3	3
160	2	2	3	2	4	4	3	3	3	3	3	3	3	5	5	3	4	3	1	1	6	6	5	5	5	5	5	8	6	5	5	4	5	5	5	5	5	5	5	7	9	5	6	5	5	5	3	3	1
161	2	1	3	1	4	3	3	3	3	3	3	3	3	3	5	2	3	4	3	5	8	5	5	5	5	5	5	7	5	5	5	5	5	8	6	5	8	9	9	9	9	5	5	5	5	5	3	3	2
162	2	1	3	1	4	4	1	1	1	5	5	4	4	4	5	3	7	5	4	4	8	7	4	4	7	7	4	8	8	3	8	4	8	8	8	8	8	9	9	7	8	1	5	5	4	6	3	1	3
163	2	2	3	5	4	4	3	2	3	4	4	4	4	6	7	5	7	8	3	7	7	8	7	8	7	8	8	8	8	7	7	7	7	7	7	8	8	8	7	8	8	3	5	4	2	7	4	3	2
164	2	1	3	1	4	3	2	2	1	3	4	4	3	1	5	1	5	3	1	6	8	8	5	7	6	8	8	8	8	7	9	1	8	7	7	7	8	8	9	9	9	2	6	3	2	3	1	1	1
165	2	1	3	1	4	4	2	3	2	4	4	3	4	4	5	4	6	5	3	4	8	6	5	8	8	6	7	7	7	3	8	4	6	4	5	6	8	8	9	9	9	5	7	5	3	3	4	2	1
166	2	2	3	2	4	4	2	3	2	4	4	3	4	4	5	3	4	4	2	5	7	8	6	6	4	7	6	7	5	3	8	3	6	7	7	8	8	8	8	8	8	3	2	6	2	3	4	2	2
167	2	2	3	4	3	3	2	4	2	3	3	3	3	3	4	3	5	4	1	4	5	6	5	5	5	6	5	5	5	2	6	5	5	5	5	5	8	8	7	8	8	5	5	5	5	6	3	3	4
168	2	2	3	3	4	4	2	2	2	4	4	4	4	6	4	3	2	8	2	6	8	8	6	4	5	6	6	4	4	9	7	9	8	1	6	8	1	8	7	6	8	2	8	5	7	9	4	4	2
169	2	2	3	3	4	4	2	4	2	4	4	4	4	6	6	4	7	7	4	7	7	7	7	7	7	7	7	7	7	7	7	6	7	7	7	7	7	7	7	7	7	3	3	3	3	4	4	3	2
170	1	2	2	6	4	4	1	2	1	4	4	4	4	6	7	6	7	7	3	4	7	7	7	6	7	8	7	7	7	7	7	6	7	7	7	7	8	8	8	8	8	2	2	2	2	5	4	3	2
171	1	2	2	7	4	4	1	1	1	4	4	4	4	4	6	3	5	3	2	2	7	6	7	5	4	5	5	8	5	3	7	2	5	5	5	5	5	5	5	5	5	5	5	5	5	5	4	3	2
172	1	3	2	6	3	3	3	3	2	4	4	4	3	7	7	6	8	9	4	6	8	7	6	6	6	7	7	9	7	7	7	7	7	6	7	7	7	7	9	9	9	1	1	1	1	1	1	4	2
173	1	3	2	8	5	5	1	4	1	4	5	4	5	4	7	4	6	6	6	4	7	8	5	7	7	8	8	9	9	7	6	7	8	6	8	9	9	9	3	9	9	2	1	2	1	3	3	4	1
174	1	2	2	6	4	4	1	1	1	5	5	5	4	7	7	8	9	9	7	9	9	7	6	6	8	8	8	9	9	9	9	7	9	9	9	9	9	9	9	9	9	1	3	3	5	7	1	2	1
175	1	2	2	7	4	3	2	2	2	3	3	3	4	5	5	3	6	2	2	2	6	6	6	5	5	5	5	5	5	4	5	4	4	4	4	4	4	6	8	7	7	6	6	5	5	5	3	2	2
176	1	2	2	7	5	5	1	3	1	5	5	4	3	5	8	5	7	7	7	8	9	9	9	8	8	8	8	8	9	7	7	7	7	7	8	8	9	9	8	8	8	2	1	5	2	2	1	4	3
177	1	3	2	6	4	4	2	2	2	4	4	4	4	5	8	4	8	2	7	8	8	8	8	8	8	8	8	8	8	3	8	7	8	8	6	8	5	8	6	8	6	6	2	7	1	2	1	4	3
178	1	2	2	8	4	4	3	4	2	3	3	3	3	1	5	1	1	3	1	1	5	5	7	3	5	3	5	5	3	8	3	3	1	1	7	5	3	7	7	7	7	7	7	5	5	5	3	3	1
179	1	3	2	8	4	3	4	4	2	3	3	3	2	1	5	1	1	1	5	3	4	4	7	7	3	3	3	6	4	2	3	2	2	3	2	2	8	8	8	8	8	8	8	9	7	8	4	3	3
180	1	2	2	8	4	4	5	4	1	3	4	3	4	6	6	1	7	5	1	5	7	5	6	6	5	6	8	6	5	7	5	4	5	6	5	5	8	7	9	7	9	5	5	2	5	5	3	2	1
181	1	2	2	6	4	4	3	3	3	3	4	4	4	4	5	4	9	5	3	3	6	7	7	9	6	5	7	6	5	1	5	4	6	6	5	6	8	8	3	7	7	5	2	6	5	3	2	3	2
182	1	2	2	6	4	4	3	4	2	4	4	4	3	3	7	3	7	3	3	3	7	7	7	8	8	8	8	8	7	4	7	4	8	6	7	8	8	7	8	9	8	5	5	7	3	3	2	4	2
183	1	3	2	8	5	4	2	4	2	4	4	4	3	8	8	4	5	8	4	5	8	8	7	7	7	6	7	7	8	5	6	5	7	6	6	6	8	8	8	8	8	3	1	3	2	3	4	2	2
184	1	4	2	8	4	4	1	4	2	4	4	4	4	4	6	3	3	3	3	3	3	3	6	3	4	3	4	6	6	3	4	3	4	5	5	4	5	5	5	5	5	5	5	5	5	5	4	3	2
185	1	2	2	2	4	3	2	2	2	4	4	4	4	3	3	2	6	6	1	3	7	5	3	3	5	6	6	7	5	3	6	4	6	8	7	6	9	9	9	9	9	2	3	2	1	7	4	2	2
186	1	2	2	4	3	2	2	1	1	3	4	2	2	2	2	2	2	3	1	2	2	1	1	1	2	8	1	2	2	2	7	2	2	2	7	5	9	8	8	9	8	5	8	8	2	8	3	2	3
187	1	2	2	4	4	3	2	5	3	4	3	3	4	3	4	2	7	7	3	6	4	4	7	8	6	8	8	8	6	5	4	3	4	6	6	5	5	8	6	8	7	4	7	7	7	5	4	3	3
188	1	2	2	4	4	4	2	4	2	4	4	4	4	4	7	6	7	7	7	7	7	7	6	6	8	8	8	8	8	8	7	7	8	7	7	7	7	7	7	7	7	4	2	2	3	3	1	2	2
189	1	2	2	7	3	3	2	2	2	2	3	3	2	3	5	2	6	1	2	2	5	3	5	3	3	7	6	7	7	5	6	3	3	4	3	3	5	6	6	8	6	7	7	3	5	4	3	3	3
190	1	3	2	7	5	5	1	1	1	5	5	5	5	8	9	8	9	9	7	8	9	9	9	9	9	9	8	9	9	9	9	9	9	9	9	9	9	9	7	9	9	1	1	1	2	2	1	1	4
191	1	2	2	4	4	3	2	3	1	4	4	3	4	7	7	5	5	8	1	5	7	9	5	6	7	8	8	9	7	4	8	5	7	5	8	8	9	9	9	8	9	1	4	5	1	1	4	3	4
192	1	3	2	8	5	5	1	4	1	5	5	5	4	7	8	3	2	7	1	9	9	9	9	8	8	9	8	7	8	3	9	5	8	8	8	9	9	9	9	9	9	2	1	2	1	2	3	3	2
193	1	2	2	7	4	3	2	5	3	3	3	3	3	1	4	1	3	3	1	2	5	3	9	6	6	6	5	6	3	4	1	1	5	3	3	5	6	6	2	5	5	6	6	5	5	5	2	3	3
194	1	3	2	8	2	4	1	3	2	2	4	2	2	2	3	2	3	3	1	2	2	2	3	3	3	7	4	5	5	1	3	2	2	3	3	3	8	9	8	8	9	5	5	8	2	5	3	3	3
195	1	2	2	4	3	3	3	3	3	3	3	3	3	3	4	3	5	5	1	3	5	5	5	5	5	5	5	5	5	5	5	5	5	5	5	5	5	5	5	5	5	5	5	5	5	5	4	3	1
196	1	2	2	8	5	5	1	3	1	5	5	4	4	8	9	7	7	7	5	7	8	8	7	8	7	7	6	7	7	6	6	6	5	6	7	6	7	6	8	7	9	2	3	2	2	1	1	2	2
197	1	3	2	8	5	4	3	3	2	3	3	4	4	7	7	5	5	4	3	5	7	7	5	7	7	4	8	7	6	6	4	6	7	7	7	7	7	6	3	7	8	6	3	3	3	4	4	2	3
198	1	2	2	6	4	4	1	1	1	3	4	3	4	2	8	2	4	5	1	2	5	5	7	5	5	8	8	8	7	3	6	5	5	6	5	8	5	8	7	7	7	5	3	5	2	3	3	3	3
199	1	2	2	2	5	5	1	4	1	5	5	5	5	5	9	8	9	9	7	8	9	9	8	8	8	9	9	8	9	9	9	8	9	9	9	9	9	9	9	9	9	1	1	1	1	1	4	1	3
200	1	2	2	4	3	3	1	1	1	5	5	3	3	5	5	5	7	7	5	8	8	8	8	8	8	8	8	7	7	5	8	5	8	8	5	8	9	9	8	9	9	1	1	5	1	1	1	2	2
201	1	2	2	2	5	5	1	1	1	5	5	5	3	7	9	7	7	7	5	7	7	7	6	8	7	6	7	6	8	6	6	6	6	6	6	6	7	6	6	6	6	6	6	6	6	6	4	2	2
202	1	1	2	2	4	3	2	3	2	4	4	4	4	3	6	6	6	6	6	6	6	8	7	7	8	8	7	3	5	6	8	7	8	6	9	7	6	8	6	6	3	3	9	3	6	7	3	4	2
203	1	2	2	2	4	4	2	3	2	4	4	3	3	5	5	5	5	4	3	2	6	5	3	3	5	5	5	6	6	4	5	4	4	6	7	6	6	7	6	7	6	3	4	5	4	7	3	2	4
204	1	1	2	2	3	5	1	1	1	5	5	4	3	5	9	7	9	9	4	6	9	9	9	9	9	9	9	9	9	9	9	8	9	8	9	6	9	9	9	9	9	1	1	1	1	1	1	4	4
205	1	2	2	2	3	3	1	4	2	4	4	4	4	3	5	3	7	8	4	2	6	7	6	3	5	8	5	5	7	3	8	5	7	7	7	7	9	7	7	9	9	2	5	5	5	5	1	3	2
206	1	2	2	2	5	5	1	3	5	4	5	5	4	7	7	6	9	6	4	7	8	7	7	7	7	9	8	9	8	7	9	7	8	8	7	9	9	9	9	9	9	1	1	1	1	2	1	2	4
207	1	2	2	2	4	4	2	3	2	3	4	3	4	3	7	4	7	6	3	3	7	6	5	7	7	6	6	7	7	7	7	7	5	4	6	7	7	8	8	7	8	3	4	4	4	6	4	3	2
208	1	2	2	2	1	3	2	2	2	2	2	2	2	3	2	3	4	1	4	3	4	4	2	3	2	3	3	3	3	3	2	3	1	2	2	4	3	3	2	3	4	4	3	2	3	4	5	2	2
209	1	1	2	2	4	4	1	5	1	4	4	4	5	3	6	3	9	9	1	8	9	9	9	9	9	9	9	9	9	9	9	9	9	9	9	9	9	9	9	9	9	1	1	1	1	1	1	1	2
210	1	2	2	2	4	3	2	3	2	4	4	4	4	6	6	4	8	7	4	6	7	8	7	5	6	7	6	8	7	6	8	7	7	7	8	8	7	8	5	8	6	3	2	3	4	3	1	4	3
211	1	1	2	1	4	4	1	3	2	3	4	3	3	4	4	2	3	5	5	6	6	6	5	6	6	7	8	9	9	6	7	6	5	5	7	7	7	7	7	7	7	7	7	4	5	6	4	1	1
212	1	1	2	2	4	4	1	1	1	4	4	4	4	7	7	3	7	7	1	3	5	3	6	4	6	6	5	5	7	5	7	5	7	7	7	6	7	7	7	7	7	3	3	3	3	4	1	3	1
213	1	1	2	1	4	4	2	3	2	4	5	5	4	4	7	6	5	5	6	6	6	9	4	6	5	9	9	9	9	8	9	7	6	7	7	9	9	9	9	9	8	2	3	2	5	6	1	2	1
214	1	1	2	3	4	4	2	4	2	4	4	4	4	5	6	5	8	8	2	5	8	8	5	7	8	8	7	5	6	7	8	7	7	7	8	7	7	7	6	7	8	2	2	2	1	2	1	2	2
215	1	1	2	1	4	3	2	3	2	4	4	4	4	3	8	5	7	8	3	8	7	8	7	8	8	8	7	7	8	7	8	7	7	8	8	8	8	9	9	9	8	5	2	5	2	3	1	1	1
216	1	1	2	1	5	4	5	2	1	5	5	5	5	7	9	7	8	5	7	7	7	8	7	8	7	5	7	7	7	7	9	8	8	8	8	9	8	8	8	8	8	2	2	5	2	2	1	3	3
217	1	2	2	2	5	5	1	4	1	5	5	5	5	2	7	5	8	8	2	5	8	8	8	9	8	8	9	9	9	7	9	5	8	9	9	9	9	9	9	9	9	1	2	2	1	1	1	4	2
218	1	1	2	1	4	4	1	4	2	4	4	4	4	7	8	7	8	7	3	8	7	8	7	7	7	7	7	8	7	7	7	7	8	6	7	8	8	7	7	7	8	1	3	1	3	3	1	4	2
219	1	1	2	1	4	4	1	1	1	4	5	5	4	6	8	5	7	8	5	6	8	8	8	8	8	8	8	7	8	8	8	7	8	8	9	7	9	9	9	8	8	1	1	1	1	7	1	2	1
220	1	1	2	1	3	3	5	5	3	2	2	3	3	1	1	1	1	1	1	1	1	1	1	1	1	6	1	4	1	1	4	1	1	1	1	1	8	7	8	1	7	9	9	9	8	8	3	3	2
221	1	1	2	1	4	4	2	3	2	4	4	3	4	4	7	5	6	6	6	6	6	5	5	6	5	5	6	6	6	5	6	5	5	6	6	6	7	7	7	8	8	5	5	5	3	5	4	3	2
222	1	1	2	1	3	2	3	2	2	3	4	2	2	2	2	1	5	2	6	7	6	3	7	7	3	2	5	5	5	1	5	2	5	6	3	5	7	8	8	8	8	5	9	5	3	7	3	3	3
223	1	1	2	1	4	3	2	3	2	4	4	4	3	7	8	7	7	8	3	7	8	7	7	7	7	8	7	7	7	7	8	7	8	8	8	8	8	8	8	8	8	2	3	3	2	3	1	4	2
224	1	2	2	1	3	3	3	3	3	3	3	2	3	2	5	3	5	2	2	5	3	3	3	3	3	2	2	5	3	2	2	2	2	2	2	2	7	8	8	8	5	7	7	7	7	7	3	2	4
225	1	1	2	2	4	4	2	2	2	4	4	3	3	4	5	4	4	5	2	6	6	3	5	6	3	7	7	7	6	5	5	4	6	7	5	6	6	6	8	6	7	4	2	5	3	3	4	4	3
226	1	1	2	1	4	4	2	4	2	3	3	3	3	4	6	2	5	7	1	6	6	4	4	4	5	7	7	8	7	5	5	2	6	6	6	6	8	8	3	7	7	4	4	4	3	7	1	4	2
227	1	3	2	6	4	4	2	2	2	4	4	4	3	2	3	3	5	6	1	3	7	7	7	7	6	7	5	6	6	4	3	4	5	5	5	6	7	8	1	9	9	4	5	7	7	7	3	3	2
228	1	2	2	6	3	2	2	2	2	2	2	2	2	3	5	2	3	5	2	2	5	3	3	3	4	4	3	3	3	5	2	2	3	3	5	5	2	6	6	7	6	5	2	5	5	5	3	3	2
229	1	2	2	6	4	4	1	1	1	3	4	4	3	2	7	3	7	5	2	3	5	5	3	2	7	7	5	7	7	5	7	3	5	6	5	7	8	8	8	8	8	3	2	2	6	3	3	4	2
230	1	3	2	8	3	4	1	5	1	2	5	3	5	1	5	1	1	1	1	1	1	5	5	5	7	7	4	2	8	6	5	1	1	6	1	7	9	9	9	9	9	9	9	9	7	9	5	2	4
231	1	1	2	1	4	4	1	2	1	5	5	3	4	5	5	7	7	8	3	7	8	7	7	5	7	6	6	7	7	7	9	7	8	8	8	9	8	9	7	9	9	1	1	1	1	3	1	1	4
232	1	2	2	4	5	5	1	1	1	5	5	5	5	9	9	9	9	9	3	9	9	9	9	9	9	9	9	9	9	9	9	9	9	9	9	9	9	9	9	9	9	1	1	1	1	1	1	1	3
233	1	1	2	1	5	5	5	5	1	5	5	5	5	9	9	9	9	9	9	9	9	9	9	9	9	9	9	9	9	9	9	9	9	9	9	9	9	9	9	9	9	1	1	1	1	1	1	1	2
234	1	2	2	4	4	4	1	4	1	4	5	5	4	4	7	4	7	8	2	7	8	8	8	8	8	8	8	8	8	8	8	7	8	8	8	8	8	8	8	8	8	1	1	2	1	1	4	1	4
235	1	2	2	4	5	5	1	2	1	5	5	5	4	7	7	5	9	9	5	5	9	9	5	7	7	8	7	9	9	9	9	7	7	9	9	9	9	9	9	9	9	1	1	3	2	2	1	1	1
236	1	2	2	4	4	4	2	4	2	4	4	4	4	5	7	4	6	7	5	6	7	7	5	7	7	7	8	7	6	7	7	6	6	6	7	7	7	7	6	7	7	3	3	2	2	2	1	2	2
237	1	1	2	2	4	4	1	2	2	3	4	3	3	5	5	3	5	7	1	5	5	5	5	5	5	5	5	5	6	5	7	3	5	5	5	7	8	8	8	8	8	5	5	5	2	5	4	4	3
238	1	2	2	2	3	2	1	2	2	3	4	2	3	1	6	1	1	3	1	3	3	1	1	3	4	1	1	1	3	1	4	1	1	2	1	1	8	8	7	9	9	9	7	9	2	9	5	2	1
239	1	1	2	1	5	5	5	5	1	4	4	4	4	3	8	6	7	5	7	7	6	7	7	7	7	7	7	8	7	7	7	7	7	7	7	7	7	7	7	7	7	7	7	3	2	2	4	2	3
240	1	1	2	1	3	3	2	3	3	3	3	3	3	4	5	4	4	5	2	3	6	4	4	4	5	5	5	5	5	4	4	4	4	4	4	4	5	5	5	6	6	2	1	3	3	4	2	4	3
241	1	2	2	2	4	3	3	3	2	3	4	4	3	5	5	4	5	5	4	6	6	7	6	6	6	5	6	6	5	5	6	6	6	6	6	5	6	6	6	5	7	5	5	5	4	5	4	2	2
242	1	2	2	7	3	3	2	3	2	3	2	2	3	2	7	2	7	2	3	6	6	8	4	4	6	6	6	6	6	6	5	3	5	4	3	3	6	6	7	6	5	4	8	7	5	2	4	2	2
243	1	2	2	4	5	5	1	4	2	4	5	5	5	6	6	3	7	7	5	6	6	8	5	7	9	7	9	6	8	8	7	9	9	9	7	9	9	9	5	9	9	2	3	3	3	3	1	2	2
244	1	2	2	4	3	3	2	2	2	2	4	2	3	1	1	1	1	3	1	1	5	4	1	1	3	5	2	1	1	1	5	1	1	1	1	3	1	9	9	9	9	2	1	9	9	9	4	1	2
245	1	2	2	4	3	3	1	1	1	4	5	4	3	8	8	7	8	9	3	7	7	9	6	5	7	9	8	7	7	8	8	7	8	7	8	5	9	9	9	9	9	1	1	1	1	1	4	4	2
246	1	2	2	4	4	4	2	2	2	4	4	3	4	4	7	5	7	8	1	3	8	8	7	8	7	8	7	6	6	6	7	5	5	7	6	6	8	8	8	8	8	3	3	4	3	2	4	4	2
247	1	2	2	4	3	2	3	2	4	1	2	2	3	2	2	1	3	3	1	2	2	1	2	3	3	5	3	2	2	1	5	1	3	2	3	5	7	5	3	6	7	7	8	8	7	7	4	3	3
248	1	2	2	2	5	5	5	5	1	5	5	5	5	9	9	9	9	9	9	9	9	9	9	9	9	9	9	9	9	9	9	9	9	9	9	9	9	9	9	9	9	1	1	1	1	1	1	1	3
249	1	2	2	8	3	3	2	2	2	3	3	3	3	3	5	4	4	4	3	3	3	6	3	3	3	6	6	5	7	7	5	5	5	5	6	5	7	8	5	8	7	5	3	5	5	4	3	3	3
250	1	2	2	8	4	4	2	3	1	4	4	4	4	5	7	4	5	2	1	5	5	4	7	5	7	5	7	7	5	6	7	5	5	6	5	7	9	9	8	8	8	2	5	5	2	3	3	3	3
251	1	2	2	4	3	3	2	2	2	3	3	3	3	1	5	2	5	5	4	5	6	6	6	5	5	8	6	5	5	5	6	4	5	5	5	7	8	8	6	8	8	4	5	5	5	5	4	3	1
252	1	2	2	4	5	5	1	3	1	5	5	4	4	7	7	5	7	5	6	7	9	9	9	9	9	9	9	9	8	7	8	5	8	8	8	8	8	8	8	8	8	2	2	5	2	9	1	4	3
253	1	1	2	2	3	3	4	3	4	3	2	2	3	3	4	2	7	2	2	2	2	2	6	3	3	6	4	2	2	2	2	4	3	3	3	4	8	8	8	6	6	8	9	5	7	9	3	2	3
254	1	1	2	1	3	3	3	3	2	4	4	4	4	6	4	2	3	3	7	7	7	7	7	7	5	5	5	5	5	7	7	7	5	5	5	5	5	7	8	5	9	4	4	5	5	5	3	3	1
255	1	2	2	4	5	5	1	4	1	5	5	5	4	3	9	2	7	8	1	4	7	9	8	9	9	9	9	9	9	9	9	6	9	9	9	9	9	9	9	9	9	1	2	1	1	6	3	1	2
256	1	2	2	4	3	3	2	2	2	3	4	3	3	5	7	3	5	5	3	5	6	5	5	5	5	5	4	5	5	5	5	5	5	6	5	5	6	8	5	5	7	3	3	4	4	5	4	3	1
257	1	2	2	2	4	4	1	5	1	5	4	4	5	6	7	6	7	9	5	7	8	8	7	7	7	8	9	6	8	5	8	7	7	8	8	7	9	9	7	8	9	1	1	3	3	3	1	2	2
258	1	2	2	4	5	4	1	5	1	5	5	5	3	6	9	7	9	6	4	9	9	9	7	8	9	9	9	9	9	9	9	9	9	9	9	9	9	9	9	9	9	1	1	3	2	2	1	4	2
259	1	2	2	4	4	4	5	3	2	4	4	4	3	5	3	2	3	3	1	7	5	5	5	5	6	6	2	3	3	5	5	5	5	5	5	5	5	5	5	3	4	5	3	3	3	3	4	3	4
260	1	2	2	2	4	4	1	2	2	4	5	5	5	1	5	1	4	5	3	4	7	6	5	6	7	6	5	7	7	6	7	5	6	7	7	8	9	9	9	9	9	3	5	4	3	3	3	2	2
261	1	1	2	1	4	4	4	4	4	4	4	4	4	8	8	8	8	8	8	7	9	9	9	9	9	9	9	9	9	9	9	7	4	5	5	3	3	5	6	5	2	7	9	9	9	9	5	3	4
262	1	2	2	2	4	3	1	4	1	4	5	4	3	5	7	3	5	5	5	7	7	7	4	7	5	7	7	5	7	7	7	5	6	6	6	7	9	9	9	9	9	3	3	5	2	3	4	3	2
263	1	2	2	6	4	4	1	4	2	3	4	3	3	6	8	6	6	5	3	7	7	8	8	7	5	5	5	6	6	5	7	5	6	6	5	7	7	7	7	7	7	3	3	4	3	2	3	2	1
264	1	1	2	2	4	4	1	2	1	4	4	4	4	7	7	6	7	6	5	6	7	7	7	7	8	7	7	7	7	7	7	7	7	7	7	7	7	7	7	7	7	7	7	7	7	7	3	2	3
265	1	2	2	5	3	3	3	3	3	3	3	3	4	6	6	3	5	5	2	6	6	5	5	5	6	6	6	6	5	5	6	2	5	5	7	7	8	8	8	6	8	5	4	3	4	6	3	2	1
266	1	1	2	1	3	3	2	2	2	3	3	3	3	5	5	5	5	5	5	5	5	5	5	5	5	5	5	5	5	5	5	5	5	5	5	5	8	8	7	5	5	4	3	5	5	6	1	2	3
267	1	2	2	2	3	3	3	3	3	3	3	3	3	3	5	3	6	3	5	3	5	5	5	4	5	4	4	4	5	5	5	4	5	5	5	4	5	6	5	6	5	5	6	4	5	4	3	2	1
268	1	1	2	1	4	3	2	2	2	3	4	3	3	1	7	2	8	5	3	5	7	3	7	8	5	7	8	9	7	5	7	5	5	6	6	6	7	8	8	8	8	3	4	3	3	2	3	2	3
269	1	1	2	2	4	4	2	1	2	4	5	3	3	5	5	4	5	6	4	5	5	6	6	6	5	7	6	6	6	4	6	5	6	5	6	7	9	9	9	9	9	3	5	7	5	5	3	1	3
270	1	1	2	3	5	5	1	1	1	5	5	5	5	9	9	7	9	9	5	9	9	9	8	7	7	8	8	9	8	9	9	8	9	9	9	9	9	9	9	9	9	2	1	1	1	1	1	1	2
271	1	1	2	1	4	3	1	1	1	3	4	3	4	4	5	2	5	3	1	4	6	7	3	4	5	5	4	6	6	2	6	3	6	5	5	6	7	7	7	8	8	3	3	5	3	2	3	4	2
272	1	1	2	1	3	3	2	2	2	3	3	2	2	5	5	3	5	4	2	5	5	5	5	5	5	5	5	5	5	5	5	5	5	5	5	5	5	5	5	5	5	5	5	5	5	5	5	4	3
273	1	1	2	1	4	4	2	3	2	3	3	2	3	4	5	4	5	3	3	5	5	3	4	4	5	6	6	6	4	4	5	4	4	4	5	6	6	7	7	7	8	5	6	7	4	5	3	2	1
274	1	1	2	1	4	4	2	2	2	2	3	2	3	3	4	2	3	2	2	3	3	3	6	4	6	8	6	6	4	5	5	4	7	4	4	8	6	8	7	8	8	5	3	7	4	6	3	3	1
275	1	2	2	4	4	4	2	4	2	4	4	4	4	4	4	4	4	6	3	6	6	6	5	5	5	6	5	5	5	5	5	5	5	5	5	5	5	5	5	5	5	5	5	5	5	5	1	2	3
276	1	2	2	4	4	4	3	3	3	3	3	4	4	5	5	5	5	5	4	5	6	6	6	5	5	6	8	5	5	4	7	5	5	6	5	6	5	6	4	6	6	5	5	5	5	5	3	3	1
277	1	2	2	4	4	4	2	2	1	4	4	4	4	6	7	6	7	8	6	6	8	8	8	8	7	7	7	8	8	6	8	8	7	7	7	8	7	8	8	8	8	2	1	2	3	2	4	2	1
278	1	2	2	4	3	3	2	4	3	2	2	3	3	1	2	1	1	2	1	1	3	1	3	2	2	4	3	4	4	4	3	1	3	2	2	3	3	3	8	9	8	7	9	7	3	8	3	2	3
279	1	2	2	4	3	3	2	3	3	3	4	3	2	2	5	1	1	1	1	1	6	7	2	3	5	5	4	4	2	5	3	4	2	3	3	4	5	6	7	7	8	4	5	8	3	4	3	2	1
280	1	2	2	4	5	5	1	1	1	5	5	5	5	5	5	5	5	5	5	5	5	5	9	6	5	5	5	5	5	5	5	5	5	5	6	8	7	9	9	9	9	1	1	5	1	5	3	4	2
281	1	2	2	5	3	3	2	2	2	3	3	3	3	4	5	2	2	2	1	3	5	5	5	4	5	5	6	5	5	5	5	5	5	5	5	5	5	6	7	6	5	4	4	4	5	4	3	3	3
282	1	1	2	4	3	3	3	3	3	3	3	3	3	5	5	5	5	5	5	5	5	5	5	5	5	5	5	5	5	5	5	5	5	5	5	5	5	5	5	5	5	5	5	5	5	5	3	3	4
283	1	2	2	4	3	4	2	3	2	3	4	3	3	3	5	4	5	5	1	3	5	5	4	4	5	6	5	5	5	5	5	5	5	5	5	5	5	5	5	5	5	5	5	5	5	5	4	3	4
284	1	2	2	4	4	4	2	2	2	3	4	4	4	3	3	1	3	3	1	2	6	6	7	7	6	5	7	7	6	4	6	2	5	5	5	6	8	7	6	5	5	7	3	7	3	7	3	4	2
285	1	2	2	4	3	4	3	4	3	3	3	3	3	3	6	3	3	7	2	6	6	6	5	6	5	7	5	5	5	6	6	5	6	5	5	5	6	8	4	5	7	4	5	5	5	5	3	2	1
286	1	1	2	1	4	4	2	2	2	3	3	4	4	5	5	5	5	5	2	6	6	7	5	6	5	6	6	7	6	5	6	5	6	6	5	6	6	6	8	8	8	3	4	4	3	3	5	4	3
287	1	1	2	1	4	4	2	2	2	3	4	3	3	3	7	4	7	5	3	5	6	5	5	5	5	5	5	5	5	5	6	4	5	5	5	6	8	8	8	8	8	3	2	5	2	3	4	2	3
288	1	1	2	1	4	3	2	2	2	4	4	3	3	5	6	4	6	5	3	5	6	4	5	5	5	5	5	6	7	5	8	5	5	5	6	6	8	8	8	8	8	4	4	5	2	5	4	2	2
289	1	1	2	1	4	4	3	4	4	4	4	3	4	8	6	8	8	8	6	4	5	4	6	8	6	6	6	6	6	8	6	6	6	6	8	6	6	8	6	6	6	6	8	8	8	8	1	1	3
290	1	1	2	1	3	2	3	5	2	4	3	3	3	6	6	3	5	2	4	6	7	6	5	8	6	4	7	5	5	4	5	3	5	4	4	4	8	7	8	8	4	8	8	8	4	4	2	3	1
291	1	1	2	1	3	3	2	3	2	3	3	3	4	3	5	2	4	6	3	5	6	5	4	5	5	7	6	7	6	6	6	4	6	6	6	6	9	8	9	9	9	4	4	5	4	5	3	4	2
292	1	1	2	1	4	4	3	2	2	3	4	3	5	5	5	5	4	5	4	4	6	5	5	5	5	6	6	6	5	5	5	5	5	5	6	5	7	9	8	9	9	4	5	5	5	5	3	3	2
293	1	1	2	1	5	5	5	5	4	5	4	4	5	6	7	4	6	5	5	3	7	7	6	6	6	7	5	7	7	6	6	7	7	6	7	8	7	7	7	7	7	7	6	8	7	7	4	4	4
294	1	1	2	1	4	3	3	3	3	3	3	3	3	4	5	3	5	3	4	4	6	5	5	5	5	5	5	5	5	5	5	5	5	5	5	5	5	5	7	5	5	6	6	5	5	5	3	2	1
295	1	1	2	1	3	3	2	3	2	3	3	3	3	4	5	4	4	4	4	4	5	5	5	5	5	5	5	5	5	5	5	4	5	5	5	5	5	5	5	5	5	5	5	5	5	5	3	5	4
296	1	2	2	2	3	3	3	3	3	3	3	3	3	5	5	5	5	5	5	5	5	5	5	5	4	5	5	5	5	5	5	5	5	5	5	5	5	5	5	5	5	5	5	5	5	5	3	2	3
297	1	1	2	2	4	4	1	1	1	4	4	3	3	6	7	5	6	5	3	5	5	5	6	6	6	5	6	5	5	7	7	5	5	5	5	5	6	8	8	8	9	2	1	4	3	3	2	2	3
298	1	2	2	2	4	4	2	2	2	4	4	4	4	1	6	4	7	5	3	2	6	6	6	6	6	6	6	7	6	6	6	6	6	6	6	6	6	6	6	6	6	7	6	6	6	6	5	4	3
299	1	1	2	2	4	5	2	4	3	3	5	3	3	3	5	2	5	5	2	4	5	3	6	6	7	7	6	7	5	4	7	3	3	5	4	5	7	8	5	9	9	5	5	6	5	8	3	3	3
300	1	1	2	1	3	3	3	3	3	3	3	3	3	1	5	5	5	5	5	5	5	5	5	7	5	5	5	5	5	5	5	5	5	5	5	5	5	5	5	5	5	5	5	5	5	5	3	2	3
301	1	1	2	1	4	4	5	4	4	4	5	4	3	8	7	8	6	8	9	8	8	9	8	7	8	7	9	8	8	8	8	7	9	6	8	7	9	8	9	8	7	8	8	9	7	9	1	1	4
302	1	1	2	1	4	4	3	3	3	3	3	3	3	5	5	5	5	5	5	5	5	5	5	5	5	5	5	5	5	5	5	5	5	5	5	5	5	5	5	5	5	5	5	5	5	5	3	4	3
303	1	1	2	1	3	3	2	3	2	3	4	3	4	5	6	5	6	5	4	5	7	6	5	5	6	5	5	6	7	5	7	5	5	6	5	5	5	7	7	7	7	5	4	5	4	5	3	4	3
304	1	1	2	1	4	4	2	3	2	3	3	4	3	4	5	6	5	7	4	5	6	5	4	4	5	7	5	6	6	5	6	6	5	5	6	5	5	6	7	5	4	6	5	5	6	5	3	4	3
305	1	1	2	1	3	3	3	3	3	3	3	3	3	5	5	5	5	5	5	5	5	5	5	5	5	5	5	5	5	5	5	5	6	6	5	5	5	6	5	6	5	5	5	5	5	5	5	4	3
306	1	1	2	1	3	4	2	2	2	3	4	3	4	3	3	2	6	5	3	5	6	6	6	4	5	5	5	5	6	5	5	5	5	5	5	5	5	5	5	5	5	5	5	5	5	3	4	3	2
307	1	1	2	1	1	1	5	3	3	3	3	3	3	5	5	5	5	5	5	5	5	5	5	5	5	5	5	5	5	5	5	6	5	5	4	6	6	5	4	4	4	5	5	3	4	7	3	3	3
308	1	1	2	5	4	3	2	3	1	4	4	3	4	6	6	5	8	9	7	7	8	8	8	8	8	8	8	7	7	7	8	5	8	8	8	8	7	8	7	8	8	1	1	8	5	2	1	3	2
309	1	2	2	5	4	3	4	4	3	3	4	3	4	4	6	4	5	4	6	4	6	6	7	4	6	6	6	5	6	4	6	4	6	6	5	6	6	8	8	8	8	6	6	4	4	6	5	3	1
310	1	2	2	5	5	4	1	2	1	5	5	4	4	5	6	6	6	8	4	7	7	7	7	7	7	7	6	7	8	8	8	7	8	8	9	8	9	9	9	9	9	2	2	3	2	3	1	2	3
311	1	2	2	5	3	3	2	3	2	3	4	3	3	3	5	2	6	3	3	3	5	6	6	5	5	5	5	5	5	5	5	5	5	5	5	5	5	5	5	5	5	5	5	5	5	5	3	2	2
312	1	2	2	5	4	4	1	1	1	5	5	4	4	5	8	5	8	8	5	8	8	8	5	5	5	5	8	8	8	8	8	7	8	8	8	8	8	8	8	8	8	1	1	1	1	1	1	1	2
313	1	2	2	5	5	5	1	1	1	5	4	3	3	8	8	4	5	5	1	7	9	9	7	9	5	9	9	8	9	5	7	6	9	9	9	6	9	9	9	9	6	1	1	1	1	8	4	2	1
314	1	2	2	5	4	4	3	4	2	4	4	3	3	7	8	6	7	7	4	5	7	7	6	5	7	7	7	7	6	5	6	6	6	7	7	7	7	8	6	7	7	3	2	5	5	3	1	3	3
315	1	2	2	5	4	4	1	1	1	4	4	3	3	5	5	5	6	2	2	2	4	2	2	2	4	4	4	3	6	4	7	4	3	4	6	4	8	8	6	8	9	5	5	7	3	6	4	3	1
316	1	2	2	5	4	4	2	3	3	4	4	3	4	5	3	5	5	5	3	5	5	5	5	3	6	5	5	5	5	5	7	5	7	5	5	7	7	9	8	8	8	5	5	5	5	5	4	2	1
317	1	2	2	5	4	4	2	3	1	4	4	4	4	7	7	3	3	5	2	2	7	7	7	7	7	7	7	7	7	7	7	5	5	6	5	6	7	9	7	9	9	3	3	3	1	5	3	3	2
318	1	2	2	5	4	4	1	2	1	4	4	4	4	7	7	5	7	7	5	7	7	7	8	7	7	7	7	7	7	5	7	8	7	7	7	7	8	9	9	9	8	1	2	8	1	3	1	2	2
319	1	2	2	5	4	3	1	1	1	4	5	3	4	3	8	5	5	5	7	7	7	4	3	8	7	8	8	7	5	7	7	5	5	7	7	7	7	9	9	9	9	3	3	5	2	5	1	3	3
320	1	2	2	5	3	3	3	3	3	3	3	3	3	3	5	5	5	5	5	5	5	5	5	5	5	5	5	5	5	5	5	5	5	5	5	5	5	5	5	5	5	5	5	5	5	5	3	3	4
321	1	2	2	5	4	4	3	3	3	3	3	3	3	3	3	3	3	4	3	2	3	4	6	5	8	3	3	3	2	6	4	5	6	4	4	4	4	4	4	6	6	6	6	6	6	6	3	1	3
322	1	2	2	5	4	4	1	2	1	5	5	4	4	1	6	8	7	6	2	6	7	5	5	6	6	8	8	6	6	7	7	4	6	7	7	6	9	8	8	8	7	4	3	2	2	2	4	3	2
323	1	2	2	5	5	5	1	1	1	4	4	4	4	7	6	1	5	7	1	7	9	5	9	9	9	9	9	3	3	7	9	1	9	5	5	7	9	9	9	9	9	1	1	5	1	1	3	2	3
324	1	2	2	5	4	4	2	2	2	4	2	2	4	5	3	3	7	8	5	8	7	6	5	8	8	8	7	7	7	7	5	7	6	7	8	9	9	9	9	7	7	7	5	5	5	5	4	2	2
325	1	2	2	5	4	4	2	3	2	4	4	4	4	7	7	7	7	7	7	7	7	7	7	8	6	6	6	7	9	6	8	8	8	8	9	9	9	9	8	8	8	3	3	4	3	3	1	3	3
326	1	2	2	5	3	3	2	2	2	3	3	3	3	5	5	3	5	5	5	5	5	5	5	5	5	5	5	7	5	5	5	5	5	5	5	5	5	5	5	5	5	5	5	5	5	5	4	3	2
327	1	2	2	5	4	4	4	4	4	5	4	4	4	5	7	4	2	2	8	3	2	4	6	5	6	6	7	6	5	5	5	7	9	8	8	6	4	6	3	3	2	3	4	2	2	3	4	3	3
328	1	2	2	5	3	4	3	4	4	3	4	4	3	7	3	5	3	3	5	4	4	4	4	3	4	6	5	3	7	6	5	7	6	5	7	5	5	4	6	6	6	5	8	4	5	5	4	2	3
329	1	2	2	5	4	4	3	4	2	4	3	3	3	3	4	4	6	6	3	6	7	6	6	5	6	7	6	7	5	6	6	6	6	6	6	7	6	7	7	5	6	7	6	7	8	6	2	3	2
330	1	2	2	5	3	3	2	2	3	2	3	3	3	4	3	4	4	4	4	4	4	4	3	4	5	5	5	5	5	5	5	5	5	5	5	5	5	5	5	5	5	5	5	5	5	5	3	3	4
331	1	2	2	5	4	4	1	1	1	5	5	4	4	3	8	4	6	8	1	3	9	8	8	6	6	6	6	9	6	5	8	6	6	6	6	6	8	9	9	9	9	2	4	2	1	4	4	1	2
332	1	2	2	5	4	3	2	3	2	4	4	3	3	6	6	6	6	5	5	5	6	6	5	6	6	6	6	5	5	6	6	5	5	5	5	5	7	8	9	8	9	9	5	5	5	5	2	3	2
333	1	2	2	5	4	4	4	4	4	4	4	4	4	5	5	5	5	5	5	5	5	5	5	5	5	5	5	5	7	5	7	5	5	5	7	5	8	8	8	8	8	3	3	3	3	3	3	2	3
334	1	2	2	5	5	5	1	1	1	5	5	5	5	9	9	9	9	9	1	9	9	9	9	9	9	9	9	9	9	9	9	9	9	9	9	9	9	9	9	9	9	1	1	1	1	1	1	1	4
335	1	2	2	5	4	3	1	1	1	3	4	3	3	4	7	4	5	5	4	5	6	5	6	5	6	7	6	6	7	7	7	5	6	5	6	7	7	7	8	7	7	2	5	5	4	5	1	2	3
336	1	2	2	5	3	3	3	3	2	3	4	4	3	3	3	3	3	3	2	2	4	5	6	5	5	5	5	3	6	6	6	6	6	6	6	6	6	6	7	8	6	6	4	6	6	6	1	3	1
337	1	2	2	5	4	3	2	4	2	4	4	3	3	7	5	4	5	5	4	5	5	5	5	5	4	6	5	4	5	5	6	3	5	5	5	6	7	7	8	8	8	2	2	5	5	3	3	2	2
338	1	2	2	5	5	4	1	4	2	3	4	4	3	6	3	2	3	3	4	4	4	5	5	5	4	4	3	4	2	3	4	3	6	6	3	6	5	4	3	9	6	2	4	6	8	6	2	3	2
339	1	2	2	5	4	4	1	1	1	4	4	3	3	6	5	4	6	5	1	5	7	6	7	6	5	8	7	8	9	5	7	5	7	8	6	7	8	8	8	8	8	3	2	2	1	3	3	1	4
340	1	2	2	5	3	3	3	3	3	3	3	3	3	1	5	5	5	5	5	5	5	5	5	5	5	5	5	5	5	5	5	5	5	5	5	5	5	5	5	5	5	5	5	5	5	5	3	1	2
341	1	2	2	5	4	3	1	1	1	4	4	4	4	4	4	2	6	6	1	3	6	6	6	6	7	7	8	6	6	6	6	6	6	7	7	7	8	8	8	8	7	4	4	4	2	4	5	2	2
342	1	2	2	5	1	1	1	1	1	3	3	1	1	1	1	1	4	5	1	1	1	1	5	1	1	1	1	1	1	1	1	1	1	6	1	5	4	9	7	7	9	5	5	6	5	5	3	3	1
343	1	2	2	5	5	5	1	2	1	5	5	5	5	1	1	1	5	9	1	1	5	5	9	9	9	9	9	9	9	9	9	9	9	9	9	9	9	9	9	9	9	9	9	9	9	9	4	3	1
344	1	2	2	5	4	4	2	3	2	4	4	4	4	5	6	4	6	6	6	6	6	6	6	6	6	6	6	6	6	6	6	6	6	6	6	6	6	6	6	6	5	5	5	5	5	5	4	1	2
345	1	2	2	5	1	1	1	1	2	2	2	2	2	3	3	3	3	3	3	3	3	3	3	3	3	3	3	3	3	3	3	3	3	3	3	3	3	3	3	3	3	3	3	3	3	3	3	5	4
346	1	2	2	2	4	4	2	3	3	4	4	4	4	5	9	9	9	9	5	5	9	9	9	9	9	9	9	9	9	5	9	9	9	9	9	9	9	9	9	9	9	1	1	3	3	1	1	3	2
347	1	2	2	3	1	3	3	1	1	1	3	3	3	2	4	5	5	4	4	4	6	4	2	2	3	3	4	5	7	4	5	7	7	7	5	2	4	6	5	8	3	8	5	5	3	4	5	2	1
348	1	2	2	3	4	4	4	4	4	4	4	4	4	6	6	6	6	6	6	7	6	6	6	6	7	6	7	7	6	6	5	6	7	6	7	7	6	6	7	5	5	6	6	4	4	5	1	3	3
349	1	1	2	2	4	4	2	4	2	4	2	4	4	4	5	4	4	1	1	4	6	6	6	6	6	6	6	9	6	4	6	6	6	6	6	6	8	6	6	6	6	4	4	4	6	4	4	3	2
350	1	2	2	3	3	3	3	3	3	3	3	4	4	4	4	4	4	4	3	4	6	6	6	4	4	6	6	6	4	6	6	6	6	6	7	7	7	7	7	7	7	4	7	7	7	7	1	2	3
351	1	1	2	3	4	4	1	1	1	4	4	3	3	6	7	5	8	6	5	5	7	6	7	6	6	7	7	6	7	5	7	6	7	8	8	7	8	9	9	8	8	2	2	4	1	2	1	3	2
352	1	1	2	3	4	3	4	3	3	3	3	3	3	3	3	3	3	3	3	3	3	3	3	3	3	3	3	3	3	3	3	3	4	4	4	3	3	3	3	3	3	3	3	3	3	3	3	3	3
353	1	2	2	3	4	3	2	2	1	3	1	3	4	5	5	4	5	4	3	5	5	5	5	5	5	5	5	5	5	5	5	5	5	5	5	5	5	6	6	6	5	5	5	5	5	5	3	3	3
354	1	2	2	3	3	3	3	3	3	3	3	3	3	3	3	3	5	5	5	5	5	5	5	5	5	5	5	5	5	5	6	5	5	5	5	5	5	5	5	5	5	5	5	5	5	5	5	3	2
355	2	2	2	6	5	5	2	2	1	4	4	4	4	7	7	6	7	5	3	4	7	8	8	5	6	7	8	8	8	6	7	6	7	6	6	7	8	9	9	9	9	3	5	5	9	5	4	3	2
356	2	2	2	6	3	3	2	4	2	3	4	3	3	4	6	3	5	2	1	2	5	5	1	5	5	5	6	6	5	2	6	5	5	4	2	5	5	6	5	5	6	8	6	8	5	5	3	3	4
357	2	2	2	6	3	4	2	2	2	3	4	3	3	3	5	3	6	5	3	5	7	6	6	5	5	7	6	5	6	5	7	3	6	5	5	6	8	9	9	9	9	5	3	5	3	5	3	3	3
358	2	2	2	7	4	4	2	3	3	4	4	4	4	4	7	4	4	7	4	5	7	7	5	5	6	7	7	7	7	7	7	5	7	7	7	7	7	7	7	7	7	3	3	3	3	7	1	2	3
359	2	2	2	7	4	4	2	4	2	4	4	4	4	5	5	5	7	5	5	5	6	5	7	5	7	6	5	6	6	4	7	5	6	6	5	6	6	8	8	9	8	5	5	6	4	4	3	3	2
360	2	3	2	7	3	3	4	3	3	4	3	3	3	5	5	5	5	5	2	3	4	5	3	5	5	5	5	5	5	5	5	5	6	5	5	5	5	5	5	5	5	5	5	5	5	5	4	3	2
361	2	2	2	7	4	5	1	3	1	3	4	3	3	7	7	1	6	1	1	3	6	6	3	7	3	6	7	7	5	1	7	1	6	4	3	6	6	6	6	6	6	8	8	8	2	1	4	4	1
362	2	3	2	7	4	4	2	4	2	3	5	4	4	7	7	4	5	4	3	8	7	7	6	5	8	8	8	8	8	5	8	5	7	8	6	8	9	9	9	9	9	3	4	5	4	3	3	3	1
363	2	3	2	7	4	5	1	5	1	4	5	5	4	9	9	3	4	7	5	8	8	8	5	4	6	7	7	7	7	4	9	6	7	6	7	7	9	9	7	9	9	3	2	5	2	4	1	4	2
364	2	2	2	7	4	4	2	3	2	4	4	3	4	3	3	3	4	5	3	4	4	4	6	6	5	4	5	6	5	3	7	5	6	6	6	6	7	9	4	7	9	4	4	6	3	4	3	3	2
365	2	2	2	8	5	5	1	1	1	5	5	5	5	8	8	4	8	9	3	7	9	9	7	6	9	8	9	9	9	8	9	7	9	9	9	9	9	9	8	9	9	1	1	1	1	2	3	1	2
366	2	2	2	6	3	2	4	4	4	2	3	3	3	1	1	1	1	1	1	1	1	3	1	4	2	2	1	1	1	1	1	1	1	1	1	1	5	5	5	5	7	9	9	9	9	9	3	3	2
367	2	3	2	8	5	4	1	4	1	5	5	5	5	8	8	7	8	9	4	6	9	9	8	7	9	7	9	7	9	9	9	7	9	7	7	7	9	9	9	9	9	2	2	2	1	3	3	3	4
368	2	2	2	6	4	5	2	3	1	4	2	4	4	7	7	3	8	7	3	3	5	7	7	5	8	8	8	8	8	3	7	4	7	7	7	7	8	8	2	8	8	3	3	3	3	5	3	3	2
369	2	2	2	8	4	4	1	1	1	4	4	4	4	5	7	5	5	7	3	3	7	7	4	4	5	5	6	7	7	7	8	6	6	6	8	7	7	8	8	8	8	2	2	3	3	3	3	1	3
370	2	3	2	8	5	5	1	1	1	5	4	4	4	7	7	6	6	5	6	6	7	7	8	8	8	8	8	9	8	5	6	6	6	6	6	6	6	6	6	9	7	3	4	5	3	7	3	1	3
371	2	2	2	6	3	2	1	2	1	4	4	2	2	3	3	7	7	8	2	2	4	6	2	2	3	2	2	2	6	3	5	5	6	4	5	5	9	9	7	9	9	3	6	7	3	7	5	2	3
372	2	2	2	8	4	4	2	3	2	4	4	4	3	3	7	3	6	4	3	4	6	7	6	6	5	7	6	7	7	5	6	4	5	6	5	6	8	8	7	7	8	5	5	6	5	4	3	2	3
373	2	3	2	7	3	4	2	3	2	3	3	3	3	4	4	3	6	4	2	3	4	3	3	3	6	4	6	4	6	4	5	4	4	4	4	4	6	7	6	7	7	5	5	5	5	4	4	3	1
374	2	2	2	7	5	4	3	4	2	3	4	4	3	7	8	4	8	5	8	6	8	7	5	5	7	7	6	7	7	7	6	6	7	7	6	8	6	8	8	8	7	4	3	3	5	3	4	1	2
375	2	3	2	7	5	4	2	5	2	4	4	4	4	3	7	6	8	5	4	4	8	8	9	7	6	9	8	8	8	6	9	5	8	8	7	7	9	8	5	8	9	2	2	7	5	7	3	3	2
376	2	3	2	8	4	4	2	3	3	3	3	3	3	5	8	5	8	4	3	5	7	7	7	7	5	7	6	7	7	5	6	5	6	6	6	6	7	7	7	7	7	5	5	5	5	5	2	3	3
377	2	3	2	8	4	4	2	3	2	3	4	4	4	5	5	2	6	5	4	4	5	7	7	5	5	5	7	7	7	4	6	6	7	5	6	6	8	8	8	9	9	4	3	4	4	2	2	1	2
378	2	2	2	7	4	4	4	4	2	4	4	4	3	5	5	5	5	5	5	5	5	5	5	5	5	5	5	5	5	5	8	5	5	8	8	8	8	8	5	9	9	2	5	5	2	5	1	2	4
379	2	2	2	4	3	3	2	4	3	3	3	3	3	3	3	3	4	4	3	5	4	4	4	5	4	5	5	4	5	3	5	5	4	3	3	5	5	5	4	5	4	5	7	5	5	5	4	5	2
380	2	2	2	6	4	3	3	3	2	3	4	3	3	4	5	4	6	6	4	5	5	5	4	6	5	5	5	5	6	5	6	4	5	5	5	5	5	6	6	6	6	5	5	5	5	5	3	3	2
381	2	2	2	7	4	3	3	2	3	4	4	4	4	3	2	2	6	6	2	3	6	6	3	3	7	6	6	6	5	3	6	2	5	6	7	6	5	7	9	8	8	2	2	6	5	5	4	3	2
382	2	2	2	4	4	4	2	4	2	3	4	2	3	6	6	4	6	4	3	3	7	7	3	4	6	7	5	4	5	3	6	4	4	6	4	7	7	7	7	7	6	4	6	6	4	6	4	2	4
383	2	2	2	4	4	4	1	2	1	4	4	4	4	7	7	4	7	8	3	6	8	8	7	6	7	7	7	8	8	8	8	6	8	7	8	8	8	9	9	9	8	1	2	2	2	2	4	2	2
384	2	2	2	8	4	3	4	4	3	3	3	3	3	3	5	3	5	1	3	3	5	5	6	6	5	5	5	5	3	5	5	5	5	5	5	5	5	5	5	5	5	5	5	5	5	5	3	3	3
385	2	2	2	4	4	4	1	3	1	3	4	4	3	3	6	4	5	4	3	4	5	7	5	5	6	6	6	5	5	6	7	5	8	5	5	7	8	8	8	8	8	2	3	6	4	5	5	3	3
386	2	2	2	4	4	4	2	3	2	3	4	3	4	3	3	2	5	3	3	3	3	4	4	5	7	6	5	5	7	3	7	3	3	3	3	3	7	8	8	8	8	7	8	8	3	7	5	3	3
387	2	2	2	4	4	4	1	1	1	4	4	4	4	7	7	5	7	7	3	7	8	7	7	7	7	8	7	7	7	5	7	5	7	7	7	7	9	9	9	9	9	5	5	5	3	3	4	3	1
388	2	2	2	4	5	4	2	4	2	4	4	4	3	7	6	4	8	8	3	6	6	8	6	6	6	8	5	5	6	7	8	5	7	7	7	7	8	9	9	9	9	2	2	2	3	4	2	2	2
389	2	3	2	8	3	3	1	4	1	3	3	3	3	5	5	5	5	5	3	5	5	5	4	4	5	7	5	5	5	5	5	5	5	5	5	6	7	8	8	8	8	2	2	5	3	4	1	2	2
390	2	3	2	8	5	5	2	4	1	4	4	4	4	7	7	7	7	7	6	7	7	8	7	8	8	7	7	7	7	7	7	7	7	8	7	7	8	7	6	7	7	3	3	3	3	3	4	4	1
391	2	3	2	8	4	4	2	3	2	4	4	4	4	1	8	3	7	2	5	4	7	7	7	7	9	7	7	8	8	2	7	5	6	7	5	5	7	9	6	8	9	5	4	8	4	8	3	3	3
392	2	3	2	7	5	5	2	3	1	3	5	3	4	7	8	7	7	7	5	7	8	7	7	8	8	7	8	8	7	7	7	5	7	7	7	7	8	8	7	8	9	4	3	5	3	2	3	4	3
393	2	3	2	7	4	3	3	4	2	3	3	3	3	2	4	1	5	5	1	2	3	5	4	4	3	5	4	3	3	4	4	4	4	4	4	4	3	7	3	7	7	5	6	5	5	6	4	2	4
394	2	3	2	8	4	4	2	4	2	3	3	3	3	7	7	3	3	2	1	2	3	7	5	5	5	2	2	5	2	2	2	2	5	2	2	5	5	5	5	7	7	7	7	8	3	5	3	3	1
395	2	2	2	4	4	4	2	3	2	3	4	4	4	5	7	5	5	6	3	5	6	7	6	7	7	7	8	7	7	7	7	7	7	7	7	7	7	6	7	7	9	2	3	3	3	2	1	2	2
396	2	2	2	8	3	3	3	3	2	4	3	3	3	3	5	3	5	5	2	3	5	5	5	5	3	5	5	5	5	5	5	3	5	5	5	5	8	8	7	8	8	5	3	5	3	5	4	3	3
397	2	2	2	6	4	4	2	2	2	4	3	3	4	4	7	4	7	3	4	4	7	7	8	8	7	7	6	7	7	7	7	6	6	7	7	7	7	8	7	8	8	5	3	3	7	6	3	3	1
398	2	2	2	8	5	4	1	4	1	3	4	4	4	9	9	3	7	3	1	2	7	8	8	4	1	8	8	7	8	3	8	3	8	7	3	9	7	9	7	8	9	4	8	8	2	1	3	2	1
399	2	2	2	8	5	4	1	4	1	3	4	4	4	7	7	4	4	4	3	3	4	6	6	4	5	6	7	6	6	5	6	4	6	5	4	6	7	9	6	9	9	3	2	2	2	4	4	2	2
400	2	2	2	8	4	3	3	4	2	3	3	2	3	3	7	2	4	2	2	2	5	6	3	6	6	4	4	6	5	6	6	2	4	6	5	6	6	6	5	5	5	6	5	5	6	5	4	3	4
401	2	2	2	4	4	4	2	4	2	3	5	3	3	7	7	4	5	4	3	5	6	4	6	6	6	7	6	5	6	4	6	4	5	6	6	6	9	9	9	9	9	5	4	4	3	6	1	2	1
402	2	2	2	4	3	2	2	2	2	2	4	2	3	1	1	1	1	1	1	1	1	1	3	7	5	8	5	1	1	1	2	1	1	1	1	1	8	8	8	5	6	8	8	8	5	7	4	3	1
403	2	2	2	7	5	4	1	3	1	4	4	4	3	5	7	5	6	7	4	5	7	7	7	8	6	7	5	6	7	7	8	6	6	6	7	8	8	8	8	8	8	2	2	3	3	2	3	2	2
404	2	2	2	8	4	4	3	4	2	3	3	3	3	8	5	3	3	2	2	2	3	3	3	3	6	6	5	3	3	2	3	3	3	3	3	5	6	7	6	7	7	5	6	7	7	7	2	3	4
405	2	3	2	7	3	4	3	3	3	3	3	3	3	4	5	7	6	4	6	4	6	6	4	4	6	7	4	5	6	4	6	4	6	5	6	6	6	7	7	7	7	5	3	6	5	6	5	2	2
406	2	3	2	7	4	3	1	1	1	4	4	4	4	7	8	7	7	6	4	7	8	7	5	6	7	7	6	6	7	6	8	7	8	7	8	8	7	7	8	8	8	3	3	5	5	4	3	4	3
407	2	2	2	7	3	2	4	4	4	3	2	2	2	2	3	2	3	2	1	3	4	3	6	4	6	6	4	2	5	2	3	1	2	2	2	2	8	8	6	9	8	8	8	8	5	6	4	3	2
408	2	2	2	7	4	3	2	3	1	3	4	3	3	3	5	3	5	5	2	4	6	7	7	7	6	7	7	5	5	4	5	4	5	5	5	6	8	8	9	9	9	3	3	5	3	4	3	3	3
409	2	4	2	7	3	3	1	1	1	4	3	5	4	5	8	3	8	9	5	3	8	8	7	8	9	8	6	5	8	3	7	5	5	8	8	5	9	8	8	8	8	2	1	5	6	2	1	5	2
410	2	3	2	7	4	4	2	2	2	4	4	3	4	3	8	2	6	2	2	3	7	4	8	8	7	7	7	7	7	4	8	3	8	7	8	7	8	9	9	9	9	2	2	2	3	2	3	1	3
411	2	2	2	8	4	4	2	3	2	3	4	3	3	3	7	2	6	2	3	5	7	7	7	8	7	7	7	7	6	8	5	5	7	6	5	6	7	7	5	7	7	5	2	2	3	2	3	3	2
412	2	2	2	4	4	4	1	4	1	4	4	4	4	3	7	3	8	8	5	7	9	9	8	9	9	7	9	9	9	8	8	6	8	9	9	9	9	9	9	9	9	2	1	2	7	3	1	3	3
413	2	3	2	8	5	5	1	1	1	5	5	5	5	8	9	9	9	9	7	8	9	9	9	8	9	9	9	9	9	8	9	8	9	9	9	9	9	9	9	9	9	2	1	1	1	1	1	4	2
414	2	2	2	8	4	4	2	4	2	3	4	4	4	4	8	4	5	4	4	5	7	5	6	6	6	6	6	6	6	5	6	4	6	6	5	6	6	7	7	8	8	4	4	5	4	5	3	3	3
415	2	2	2	4	3	3	2	2	3	3	3	3	3	3	5	3	5	5	3	5	5	5	5	5	5	7	6	5	5	6	5	5	5	5	5	5	5	7	5	6	7	5	5	5	5	5	3	3	3
416	2	2	2	8	4	4	1	4	1	3	4	4	4	4	6	3	3	5	2	2	6	6	5	5	5	8	7	7	5	5	8	5	7	7	5	5	9	9	9	9	8	5	3	5	2	2	3	3	2
417	2	2	2	7	4	4	2	4	2	3	4	3	3	5	7	3	6	7	2	3	6	4	3	3	5	5	5	5	5	6	5	6	5	5	5	7	8	8	5	7	7	2	2	2	3	2	3	3	3
418	2	2	2	8	3	3	2	4	2	4	4	3	3	7	6	2	7	7	2	6	8	8	7	6	8	8	5	8	8	5	8	4	4	4	7	5	8	8	8	8	8	5	5	8	3	3	5	1	3
419	2	2	2	4	4	3	2	2	1	3	4	4	4	4	8	5	7	3	3	7	7	7	4	5	6	8	6	7	7	5	8	5	7	7	5	8	8	9	8	9	9	4	7	4	4	4	4	2	1
420	2	3	2	8	4	4	1	2	2	4	4	3	4	4	7	3	7	4	2	4	7	6	7	5	7	8	7	7	7	6	6	3	6	6	7	7	7	7	9	9	9	2	4	4	3	7	4	2	4
421	2	4	2	6	5	4	1	3	1	4	4	5	4	8	9	6	9	8	4	7	8	8	8	7	8	9	9	7	7	7	8	8	7	7	8	8	9	9	7	9	9	4	2	2	2	2	1	1	2
422	2	3	2	8	4	3	2	5	1	2	2	2	3	2	3	1	3	1	1	1	1	2	2	2	2	2	6	2	6	3	3	1	4	3	1	2	3	5	7	8	8	8	9	9	5	2	3	2	2
423	2	2	2	4	4	3	2	4	2	3	3	3	3	4	5	4	5	5	3	5	5	5	5	6	5	6	5	4	6	5	6	5	5	5	5	5	9	9	9	8	8	5	5	5	5	5	5	2	2
424	2	2	2	8	5	5	1	3	1	5	5	5	5	4	9	4	6	7	4	9	9	9	9	7	9	7	9	9	9	7	9	4	7	7	7	9	9	9	9	9	9	1	4	1	9	6	3	2	3
425	2	2	2	6	4	5	1	1	1	4	5	4	4	4	7	3	7	5	1	5	7	9	8	6	7	8	8	8	8	5	9	6	7	7	7	8	9	9	9	9	9	7	6	5	2	2	3	1	3
426	2	3	2	8	4	4	1	3	1	3	3	3	3	5	5	3	5	3	3	5	5	5	7	6	5	8	5	5	7	5	5	3	5	5	5	5	9	9	9	9	9	3	5	7	5	5	4	3	3
427	2	3	2	8	5	4	2	4	2	3	4	4	4	5	5	4	8	5	4	4	6	6	5	5	5	4	7	7	5	5	6	4	6	6	5	7	6	6	5	7	6	4	6	5	5	4	4	2	3
428	2	3	2	8	5	4	1	3	1	3	4	3	4	6	7	4	5	3	1	6	7	7	8	8	6	7	7	7	7	7	7	5	5	6	5	6	8	7	8	8	9	4	6	6	3	5	2	3	1
429	2	2	2	7	5	4	2	4	2	3	4	4	4	7	7	4	6	7	7	7	7	7	7	7	7	7	7	9	7	7	8	7	7	8	8	8	8	8	8	8	8	2	2	3	2	3	3	2	2
430	2	2	2	5	4	4	2	2	2	4	4	4	4	5	6	3	4	8	7	7	7	7	5	7	8	9	7	6	7	5	7	7	7	7	6	7	9	9	9	9	9	2	2	4	2	1	4	2	2
431	2	3	2	8	4	4	2	3	2	4	4	4	4	3	8	2	5	5	2	2	7	7	8	7	7	7	8	8	7	5	5	5	7	7	7	8	8	8	8	8	8	3	6	5	3	2	1	4	3
432	2	3	2	8	5	4	2	2	2	4	4	4	4	3	7	6	7	8	3	4	7	8	8	8	8	8	8	6	8	6	7	5	7	6	5	7	8	9	8	7	7	3	2	3	2	3	1	2	2
433	2	3	2	8	3	4	3	4	3	3	4	2	4	3	4	2	4	3	2	3	6	3	4	4	6	6	6	4	4	2	4	2	5	6	4	4	8	8	3	7	6	6	4	5	4	7	1	2	2
434	2	3	2	7	4	3	4	2	4	2	2	2	2	4	4	2	3	3	2	2	2	2	6	4	4	3	3	3	3	4	3	2	2	2	2	2	8	8	6	3	6	9	9	9	9	9	3	5	1
435	2	3	2	8	5	5	1	3	1	4	3	3	3	5	5	4	6	5	3	3	8	9	9	9	9	9	9	9	7	3	5	4	8	8	7	7	8	9	5	6	6	5	5	5	5	2	4	3	3
436	2	2	2	8	4	3	1	3	1	3	5	5	4	3	5	1	1	1	1	1	5	5	5	1	5	9	5	5	6	3	9	1	6	3	5	6	9	9	9	9	9	5	5	6	3	7	4	2	4
437	2	3	2	6	4	4	2	4	2	4	4	4	4	5	7	4	6	6	4	4	6	6	6	6	6	6	6	6	6	6	6	5	6	6	6	6	6	6	6	6	6	4	4	4	4	5	1	2	2
438	2	3	2	8	4	4	2	2	2	3	3	3	3	7	8	3	3	5	2	3	3	3	5	3	5	5	5	5	5	5	5	5	5	5	5	5	8	8	5	8	8	5	3	5	3	3	5	2	4
439	2	3	2	6	5	5	1	1	1	5	5	5	5	9	9	8	9	9	9	9	9	9	9	8	9	9	9	8	9	9	9	9	9	9	9	9	9	9	9	9	9	9	1	2	2	2	1	2	2
440	2	2	2	6	4	3	2	3	2	3	3	2	3	3	6	2	5	2	2	3	3	3	3	8	3	8	7	3	3	2	3	2	2	2	3	3	3	8	9	9	9	7	8	8	2	7	3	3	2
441	2	2	2	6	3	3	5	4	5	1	2	2	3	3	6	1	3	1	1	1	3	1	3	3	4	1	3	3	2	3	1	1	3	1	2	2	1	3	1	7	3	8	8	8	8	7	3	3	2
442	2	2	2	6	3	3	2	2	2	3	4	3	3	5	5	3	5	5	5	5	5	5	5	5	5	7	5	5	5	4	5	4	5	5	5	5	7	7	5	7	7	4	4	5	5	5	3	3	4
443	2	2	2	6	3	3	2	5	2	4	3	3	3	3	5	2	5	5	2	3	5	4	1	2	6	7	4	5	8	2	7	2	2	2	2	3	9	9	4	9	9	3	4	5	2	6	4	2	2
444	2	2	2	6	4	3	2	4	2	3	3	3	4	3	4	4	7	7	2	4	4	3	3	3	4	3	6	3	6	4	4	4	3	5	5	6	7	7	7	7	6	5	5	5	3	4	3	3	2
445	2	2	2	6	5	4	2	5	2	3	4	4	4	7	7	5	7	3	1	3	8	7	7	7	7	7	7	7	7	5	7	4	6	6	5	7	6	9	7	9	9	4	6	5	3	3	4	3	3
446	2	2	2	6	4	4	2	4	2	3	4	4	4	5	7	3	7	5	1	7	7	7	5	5	7	7	7	7	7	7	7	6	7	7	7	7	7	8	7	8	8	3	3	3	3	3	3	3	3
447	2	2	2	4	3	3	3	3	3	3	3	2	3	3	3	3	4	2	2	5	3	2	2	5	2	8	3	5	3	2	5	2	2	2	5	3	7	7	7	7	8	7	7	2	5	5	5	3	3
448	2	3	2	6	5	5	1	2	1	4	4	4	4	6	7	4	6	7	3	6	7	8	9	9	8	8	9	8	8	8	8	7	8	8	7	9	9	9	9	9	9	2	2	2	1	2	4	1	3
449	2	2	2	6	3	3	3	3	1	3	3	3	3	3	5	2	5	5	2	2	5	3	7	5	5	9	6	5	5	5	7	5	5	5	5	6	9	9	6	9	9	5	5	5	5	5	3	3	3
450	2	2	2	6	4	3	4	4	2	3	4	3	3	4	7	3	6	3	3	3	5	7	6	5	6	8	7	6	7	4	5	5	5	6	5	5	7	7	4	6	7	4	6	5	4	6	3	3	2
451	2	2	2	4	4	4	2	4	3	4	5	4	4	7	7	5	7	8	7	6	8	8	7	9	8	9	8	7	9	7	8	7	8	8	8	8	9	9	8	9	9	2	7	3	7	4	3	2	3
452	2	2	2	6	4	3	3	4	3	2	3	3	3	5	4	3	4	2	2	3	7	6	6	6	5	8	5	5	5	2	2	2	4	4	4	6	8	8	3	7	7	6	7	6	6	3	4	2	1
453	2	2	2	6	2	2	5	4	4	1	4	1	2	2	2	1	3	1	1	2	2	2	1	1	1	1	3	2	1	1	1	1	1	1	1	1	6	7	7	8	9	8	8	8	8	5	3	5	1
454	2	2	2	6	4	3	4	5	4	2	4	1	2	2	2	1	4	1	1	1	2	2	1	2	3	2	3	3	2	1	2	1	1	1	1	4	8	9	3	9	9	9	9	9	8	8	3	3	2
455	2	3	2	7	3	4	4	4	2	3	5	3	4	3	5	3	5	5	5	5	5	5	5	5	8	5	5	4	5	5	5	3	5	5	5	5	8	8	8	9	6	7	7	7	4	5	2	3	3
456	2	2	2	2	4	4	2	4	2	3	4	4	4	3	6	3	5	6	3	5	7	7	6	6	7	7	7	7	7	5	5	6	7	6	7	7	7	7	6	7	7	3	7	5	4	4	1	3	1
457	2	2	2	2	5	4	1	2	2	4	5	5	4	8	9	5	8	8	3	6	8	8	8	8	7	8	8	7	8	7	9	8	8	8	9	7	9	9	7	9	8	1	2	1	1	3	1	3	2
458	2	2	2	2	4	4	2	4	2	3	4	3	4	7	5	4	7	8	3	7	8	7	6	8	8	9	8	3	7	7	8	6	7	8	8	7	9	8	6	9	8	2	2	6	3	5	4	2	2
459	2	1	2	2	4	3	2	4	2	3	4	3	4	5	6	4	5	7	5	5	6	6	5	6	7	7	7	5	6	4	7	5	7	6	7	7	6	7	7	7	7	3	5	5	4	4	1	3	2
460	2	2	2	2	5	5	1	3	1	4	5	4	3	7	9	6	4	5	3	4	7	5	5	7	8	7	8	5	5	5	6	4	5	6	7	6	9	9	7	8	8	2	1	3	3	4	1	2	2
461	2	1	2	2	4	3	1	4	1	3	3	4	3	6	7	5	5	2	6	6	6	7	4	6	7	7	7	7	7	6	7	4	6	5	6	7	9	9	9	9	9	6	7	7	3	6	4	5	2
462	2	2	2	2	4	3	2	3	2	4	4	4	3	4	8	4	5	8	3	5	7	5	8	7	7	7	7	9	6	5	8	4	5	9	9	7	9	9	9	9	9	5	5	5	3	3	1	2	4
463	2	1	2	2	3	3	1	2	1	3	3	3	3	5	5	3	3	2	1	3	5	4	5	4	6	6	5	5	5	6	6	5	5	5	5	5	9	8	9	9	8	5	5	5	5	5	3	3	3
464	2	2	2	2	5	5	1	3	1	4	4	5	4	7	7	4	9	3	4	5	9	7	8	5	8	8	9	9	9	5	8	7	7	8	8	8	7	8	7	9	9	1	1	6	2	3	1	1	2
465	2	1	2	2	4	3	1	4	2	4	4	4	3	7	7	6	8	7	4	5	7	7	5	7	7	7	7	7	8	5	8	7	7	7	7	8	8	8	9	9	9	2	2	3	3	5	4	2	2
466	2	1	2	2	3	3	2	4	3	3	3	3	3	4	5	4	5	3	3	3	5	5	5	7	5	5	5	6	7	5	6	5	5	5	5	5	8	8	7	9	9	4	3	6	4	2	4	2	1
467	2	2	2	1	4	4	2	3	3	4	4	5	4	5	7	4	8	8	6	4	5	6	6	6	6	7	6	6	5	3	6	5	6	5	7	7	7	7	8	8	8	3	4	2	2	2	1	1	3
468	2	2	2	2	4	3	2	2	2	3	4	4	3	4	5	5	5	5	5	5	5	6	5	5	5	6	5	4	3	4	5	5	5	6	5	5	7	7	6	5	5	5	4	5	5	5	3	3	1
469	2	2	2	2	5	4	2	4	2	4	4	4	4	5	6	4	6	4	3	4	7	8	6	7	6	6	6	6	6	5	6	5	6	7	7	6	7	8	9	8	9	2	3	5	3	4	1	1	3
470	2	1	2	2	4	4	1	2	1	4	4	4	4	6	5	4	5	5	2	4	5	6	3	5	4	6	6	5	6	6	7	5	6	4	7	6	8	8	9	9	8	4	5	4	2	4	1	2	1
471	2	2	2	2	3	3	4	5	3	3	3	2	2	1	9	1	5	3	1	3	4	3	5	5	5	8	5	5	5	5	5	4	5	5	5	4	9	9	9	9	9	5	6	5	5	4	5	3	2
472	2	2	2	2	5	4	3	5	2	4	3	4	4	4	8	2	9	8	2	6	9	6	7	8	9	9	7	7	8	3	8	4	8	7	7	5	9	9	2	9	9	3	3	1	2	1	1	4	1
473	2	1	2	2	5	5	1	1	1	4	5	4	4	7	9	5	8	7	5	7	8	8	6	8	6	6	5	6	7	5	7	6	7	7	5	7	9	9	9	9	9	3	2	5	2	3	5	3	3
474	2	1	2	2	4	4	2	3	1	4	4	4	4	4	5	3	7	5	6	5	8	9	9	9	5	8	9	8	6	5	5	5	6	6	6	7	8	8	8	9	8	2	4	5	4	6	4	1	2
475	2	2	2	2	3	1	5	5	5	1	3	1	1	3	1	1	1	1	1	1	1	1	2	4	1	5	1	2	1	1	3	1	3	2	3	1	9	6	9	9	9	9	9	9	4	7	3	3	2
476	2	2	2	2	4	4	1	4	1	4	5	4	4	6	8	5	5	6	5	7	8	8	6	7	7	7	7	6	8	6	9	5	7	8	7	8	9	9	9	9	9	2	2	3	2	4	4	1	2
477	2	2	2	2	4	4	2	3	1	4	5	5	4	8	9	7	9	9	4	8	8	8	6	8	8	8	9	8	8	9	9	8	9	8	9	8	9	9	7	9	9	1	1	1	1	1	1	1	2
478	2	1	2	2	3	3	1	3	2	3	4	3	3	3	5	3	4	5	3	3	5	6	5	6	5	6	5	6	5	3	6	5	5	4	5	5	8	8	8	8	8	5	4	6	3	5	3	4	2
479	2	2	2	2	4	4	2	2	2	4	4	4	3	4	5	3	5	5	3	3	6	5	2	5	6	7	6	5	6	5	6	3	6	4	5	6	8	9	9	9	9	3	2	5	1	4	4	2	4
480	2	2	2	2	5	3	1	2	1	4	5	3	3	6	6	4	6	6	3	7	7	5	5	6	5	9	5	6	4	5	9	5	4	5	6	6	9	9	9	9	9	2	5	5	1	3	4	2	2
481	2	2	2	2	3	3	4	4	3	3	3	2	2	3	3	4	7	8	5	3	7	7	1	5	7	4	4	5	7	1	3	2	2	5	6	5	5	5	7	9	9	6	7	8	5	5	5	2	4
482	2	1	2	2	3	3	2	4	2	3	4	4	5	5	5	5	5	5	5	5	5	5	5	5	5	5	5	5	5	5	5	5	5	5	5	5	5	5	5	5	5	5	5	5	5	5	4	5	4
483	2	1	2	1	4	5	1	1	1	5	5	4	5	8	8	8	9	7	6	9	9	9	8	9	9	9	9	8	9	7	9	8	8	9	9	9	9	9	9	9	9	1	1	9	1	1	1	1	3
484	2	2	2	2	4	4	2	3	2	4	4	4	4	5	6	5	6	6	4	5	6	6	5	6	6	6	6	7	6	5	6	5	6	5	6	6	8	8	8	8	8	4	4	4	5	4	1	1	3
485	2	1	2	1	4	4	2	2	2	4	4	3	4	5	7	4	5	5	3	5	7	6	5	5	6	7	6	7	7	5	7	5	5	5	5	6	9	9	9	7	9	2	2	7	2	6	4	2	2
486	2	1	2	1	4	4	2	3	2	4	4	4	4	3	5	3	7	7	2	7	7	7	7	8	8	8	8	8	8	7	7	7	8	7	8	8	8	8	8	8	8	3	2	3	3	2	1	1	2
487	2	1	2	2	4	4	2	2	2	3	4	4	3	7	7	5	7	7	5	5	7	7	5	6	7	7	7	6	5	6	7	7	7	7	7	6	8	8	8	8	8	3	3	3	3	4	4	2	2
488	2	1	2	2	4	4	4	4	2	3	4	4	3	6	7	4	7	7	4	5	7	6	5	6	5	6	7	8	7	7	7	6	7	6	7	6	8	8	8	8	6	2	2	5	3	3	4	2	3
489	2	2	2	2	4	4	4	4	2	3	4	3	4	6	8	4	7	4	5	6	6	7	7	5	6	9	6	6	6	6	6	6	6	6	7	6	8	6	8	8	9	3	3	5	4	4	4	5	4
490	2	1	2	1	3	3	3	4	3	3	3	3	3	4	4	4	7	5	4	3	6	3	2	2	2	6	6	7	5	6	5	5	6	4	4	4	7	7	6	8	8	5	5	5	5	4	3	2	3
491	2	1	2	1	4	3	2	2	2	4	4	3	3	4	8	4	6	6	4	5	7	7	6	6	5	7	5	6	6	5	5	6	6	6	6	6	8	8	8	8	8	3	3	4	4	4	4	2	2
492	2	2	2	2	4	3	1	1	1	4	4	4	4	4	6	4	6	6	3	5	6	6	5	6	6	5	6	5	6	5	6	4	5	5	6	6	8	6	4	5	6	3	5	5	5	5	1	2	1
493	2	2	2	4	3	4	1	2	1	4	5	4	4	4	8	4	8	3	3	3	7	9	4	9	8	9	8	5	9	4	8	3	8	8	7	8	9	9	9	9	9	4	7	3	1	3	2	2	1
494	2	1	2	1	4	4	1	4	2	4	4	3	2	6	8	3	3	8	1	3	7	3	2	7	6	6	5	6	7	2	6	2	6	5	6	6	8	9	6	9	8	2	3	5	3	7	4	3	4
495	2	1	2	1	3	3	1	3	1	3	5	3	3	5	5	5	5	5	5	5	5	5	5	5	5	5	5	5	5	5	5	5	5	5	5	5	5	5	5	5	5	5	5	5	5	5	3	2	3
496	2	1	2	1	3	3	1	1	1	3	4	3	3	4	5	5	5	5	2	6	4	4	4	5	5	7	5	6	6	5	8	5	5	5	5	6	7	9	9	9	9	5	5	6	3	5	3	4	2
497	2	1	2	1	4	3	2	4	2	3	4	4	3	4	6	4	7	6	3	4	6	3	4	6	6	7	6	6	5	6	7	3	5	4	6	4	8	8	9	4	9	4	7	4	5	6	3	2	1
498	2	1	2	1	4	4	1	4	1	3	4	3	3	3	7	3	5	3	2	3	5	5	5	5	7	7	5	5	5	3	5	3	5	4	5	7	8	8	8	7	7	6	5	5	3	3	3	2	2
499	2	2	2	1	4	4	3	4	2	5	4	4	4	3	6	3	6	5	5	5	7	6	5	6	6	6	6	6	6	7	7	5	6	6	6	7	8	8	8	8	8	5	5	6	5	5	3	3	3
500	2	1	2	1	3	3	2	2	2	3	3	3	3	3	5	3	3	3	2	4	6	3	3	3	4	6	5	5	5	5	6	5	5	5	5	6	6	6	8	8	6	5	5	5	5	5	3	2	2
501	2	1	2	1	4	5	1	3	2	4	5	3	4	4	8	5	5	5	3	3	7	5	5	5	5	7	8	8	8	7	7	4	5	8	5	5	7	9	9	9	9	3	3	5	3	5	4	5	2
502	2	1	2	1	3	3	1	2	1	4	5	4	4	5	8	5	8	8	5	7	8	8	8	6	8	8	7	7	7	6	8	8	7	6	5	7	9	9	9	9	9	2	1	3	2	2	4	4	3
503	2	2	2	1	3	3	2	2	2	3	3	3	3	4	9	4	5	6	4	4	5	4	4	4	4	6	5	3	3	5	5	4	3	4	5	5	6	7	8	8	7	4	4	5	3	4	5	5	4
504	2	1	2	1	3	3	2	3	2	3	4	3	3	4	6	5	5	5	5	5	5	5	5	4	4	5	5	5	5	4	5	4	5	5	5	5	7	8	9	9	9	5	5	5	4	5	3	4	2
505	2	1	2	1	3	3	2	2	2	3	4	3	3	4	7	5	7	5	6	6	6	4	6	6	6	7	7	7	7	6	8	6	7	6	6	6	8	8	8	8	8	5	5	3	3	6	4	3	3
506	2	1	2	1	3	3	3	4	3	3	3	3	2	4	6	2	4	1	1	3	4	4	1	2	5	3	2	2	2	2	5	3	4	2	4	3	8	8	8	6	8	8	6	6	5	6	3	2	4
507	2	1	2	1	4	4	2	3	1	4	5	4	3	7	9	5	8	7	5	7	8	9	6	7	9	8	7	8	8	8	8	5	7	7	7	7	9	9	7	9	8	3	2	3	2	5	4	2	2
508	2	2	2	1	3	5	3	4	2	4	4	4	4	4	5	7	5	3	2	6	7	6	6	6	5	6	6	8	7	5	6	5	7	7	7	6	8	9	9	9	9	5	7	6	5	4	3	3	2
509	2	1	2	1	4	3	1	1	1	4	5	5	4	6	7	7	7	7	7	7	8	8	6	7	8	9	9	9	8	7	7	6	7	7	8	8	8	9	9	8	8	3	2	5	5	5	4	3	2
510	2	1	2	1	2	3	2	2	2	2	2	4	3	3	3	3	5	2	1	1	2	2	2	2	2	8	5	3	5	3	6	3	4	1	3	2	8	8	8	8	8	7	8	7	5	6	3	5	3
511	2	1	2	1	4	5	1	4	2	3	3	3	4	3	5	3	6	5	1	5	6	4	3	3	4	6	5	7	5	5	6	4	4	3	5	5	8	9	9	9	8	5	3	5	3	3	2	2	2
512	2	2	2	2	4	4	1	4	2	4	4	4	3	8	7	3	8	7	7	7	8	8	6	8	6	8	8	7	7	6	8	7	8	8	8	7	9	8	8	8	8	1	1	3	2	3	4	2	2
513	2	3	2	7	4	3	1	4	1	4	4	4	4	5	5	1	7	5	1	2	5	5	6	6	4	8	6	5	5	5	5	2	6	6	6	6	9	9	9	9	9	5	5	5	4	6	4	2	3
514	2	1	2	1	4	3	2	2	2	3	4	4	3	4	6	4	6	3	3	3	7	6	5	5	5	6	5	6	6	6	6	4	5	5	6	6	6	6	7	8	8	4	5	5	5	5	4	3	2
515	2	1	2	1	5	5	1	5	1	5	5	5	4	7	7	8	6	3	2	7	8	8	8	6	7	9	7	6	7	8	6	7	9	6	7	9	9	9	9	7	8	2	3	5	3	4	4	1	4
516	2	2	2	6	3	5	4	4	3	4	4	2	2	3	6	2	8	3	3	4	4	7	3	6	8	9	8	7	9	2	5	3	4	7	3	7	9	9	7	8	9	5	7	7	3	6	4	3	1
517	2	2	2	6	4	3	2	3	2	3	4	3	3	3	3	3	6	3	2	3	3	3	3	3	6	3	5	4	6	3	6	3	3	3	3	6	5	7	8	8	9	5	5	6	5	5	4	3	2
518	2	2	2	6	5	5	1	1	1	4	1	4	4	5	5	5	7	5	1	5	8	7	8	8	7	7	7	5	7	7	8	5	5	7	7	7	8	8	7	8	8	1	3	5	3	3	1	1	3
519	2	2	2	6	4	4	1	3	1	3	5	4	4	6	5	3	6	4	2	2	7	6	5	5	6	7	6	7	6	6	8	4	5	6	5	4	8	9	7	8	9	3	2	6	6	4	5	2	2
520	2	2	2	6	4	4	2	2	4	4	4	3	4	3	5	3	5	4	3	3	7	7	6	5	7	5	7	6	7	5	6	5	5	6	6	7	8	9	9	9	9	5	5	5	8	5	4	3	2
521	2	2	2	6	3	3	1	2	1	3	4	3	3	5	5	5	5	2	1	5	6	5	5	5	5	5	8	5	5	4	5	5	5	5	5	4	7	8	9	9	9	6	3	5	5	5	3	2	2
522	2	2	2	6	4	4	3	4	3	3	3	3	4	5	5	5	6	4	3	4	5	7	5	5	6	7	6	5	7	6	5	5	5	5	3	6	5	7	5	8	7	6	6	5	5	4	4	2	2
523	2	2	2	6	3	3	2	4	2	2	3	2	3	3	5	3	4	2	2	2	4	4	4	4	5	6	4	3	3	3	3	2	3	3	3	3	6	7	4	7	7	7	7	7	5	5	5	3	1
524	2	2	2	6	3	4	2	2	2	3	4	3	4	5	8	5	5	5	4	5	6	7	6	6	6	7	7	7	8	3	7	4	6	6	6	6	7	8	5	8	8	4	5	5	5	5	4	3	3
525	2	2	2	6	4	4	2	4	2	3	4	3	3	3	5	3	5	2	3	4	6	6	5	5	6	6	5	5	6	4	6	5	5	4	4	6	7	8	9	9	9	6	5	5	4	5	3	3	1
526	2	2	2	6	4	4	2	2	2	4	4	4	4	4	7	6	7	7	3	7	7	7	7	7	7	8	8	8	8	7	8	7	7	7	7	7	9	9	7	8	9	3	2	2	3	3	1	2	2
527	2	2	2	6	4	4	1	2	1	4	4	4	4	6	7	5	5	7	3	6	7	7	7	5	5	7	7	7	6	7	7	6	6	7	7	7	9	9	8	8	8	3	3	3	3	3	1	2	2
528	2	3	2	6	4	4	2	4	2	4	4	4	4	7	8	3	8	6	3	4	8	7	8	5	8	8	8	8	8	3	5	3	7	7	7	7	6	6	5	7	7	4	4	4	3	3	4	3	2
529	2	2	2	6	4	4	1	2	1	4	5	4	4	7	7	5	5	7	5	5	7	6	8	6	7	8	8	8	7	6	7	6	7	7	6	6	9	9	9	9	8	3	2	4	2	3	1	2	2
530	2	2	2	6	3	3	2	4	3	3	3	2	3	3	5	2	3	2	1	1	1	1	1	1	1	7	2	2	2	2	5	1	2	3	5	5	9	9	9	9	9	6	6	7	2	7	5	2	3
531	2	2	2	6	4	3	3	4	2	3	4	4	3	6	6	4	7	3	4	4	7	7	7	7	7	7	7	6	6	5	6	5	6	6	7	8	8	8	7	8	8	4	4	6	5	6	4	3	2
532	2	2	2	4	3	3	4	5	5	3	3	3	3	1	5	1	5	5	1	3	5	5	5	2	3	8	2	5	3	4	1	2	2	2	2	2	2	3	1	5	3	9	9	9	5	9	3	5	1
533	2	2	2	6	3	3	2	3	2	3	3	3	3	5	7	2	5	2	1	1	6	2	6	5	7	6	6	9	3	6	7	4	5	5	5	4	8	8	4	8	8	5	6	4	6	5	4	3	2
534	2	2	2	6	4	3	2	2	2	3	3	3	3	3	5	3	5	5	3	3	5	5	3	5	3	3	3	5	4	4	5	5	5	4	4	4	6	5	5	5	6	5	5	5	5	6	4	3	1
535	2	3	2	8	4	4	2	3	2	4	4	4	4	4	8	5	6	6	4	5	6	6	6	6	6	8	7	6	6	6	6	6	6	6	6	7	8	8	7	8	8	4	4	4	3	3	4	3	1
536	2	2	2	4	4	3	3	3	3	3	3	3	3	3	5	3	4	5	5	5	5	6	5	6	6	6	5	5	5	5	5	5	5	5	5	5	7	8	8	8	8	4	5	5	5	5	3	2	2
537	2	2	2	8	3	3	3	4	2	3	4	4	3	3	6	3	6	3	3	5	5	6	6	6	6	6	6	5	6	3	6	4	7	6	4	6	9	8	8	8	9	5	5	6	2	5	2	3	3
538	2	3	2	8	5	5	1	1	1	5	5	5	5	3	7	3	8	8	1	3	8	5	8	7	8	8	8	8	7	3	8	3	7	7	7	8	8	8	8	8	8	2	2	2	2	2	5	3	2
539	2	2	2	2	5	5	1	3	1	5	5	5	4	7	7	5	8	7	7	7	8	8	7	7	7	8	8	8	8	8	8	6	8	8	8	8	8	8	8	8	9	1	1	1	1	1	1	1	3
540	2	2	2	2	5	5	1	3	2	3	4	5	4	4	5	2	5	1	1	2	5	5	6	9	5	8	5	2	4	5	9	5	4	3	4	9	9	8	9	9	9	8	9	8	1	5	2	4	1
541	2	2	2	2	4	4	1	3	1	4	4	3	3	4	7	3	7	7	4	7	8	7	4	7	7	8	8	7	8	7	8	6	7	8	8	8	8	9	9	9	9	3	4	3	2	6	3	2	2
542	2	1	2	2	3	4	2	4	2	3	4	3	2	6	8	4	7	3	6	6	6	7	5	8	6	8	7	5	5	7	6	5	6	8	6	6	8	8	6	8	7	5	6	5	4	3	4	2	4
543	2	2	2	6	3	3	2	2	2	4	4	4	4	5	5	4	4	5	4	5	7	5	6	6	5	7	6	5	5	5	6	5	5	5	6	5	8	8	8	8	8	2	3	5	3	5	1	3	2
544	2	2	2	2	4	4	1	1	1	4	4	4	4	6	8	5	7	8	6	5	8	8	5	6	6	6	6	9	8	8	9	8	8	8	8	8	8	8	8	8	9	4	2	4	4	2	4	2	2
545	2	2	2	6	4	3	2	2	1	3	4	3	3	5	5	4	3	7	3	5	6	6	5	5	5	7	5	7	6	5	7	6	5	6	7	7	7	8	9	9	9	3	3	3	3	5	4	2	3
546	2	2	2	2	4	4	2	4	2	4	4	4	4	7	7	6	5	5	5	6	6	5	5	5	5	8	6	5	6	5	8	7	5	5	5	5	9	9	8	9	8	4	4	5	3	5	4	2	1
547	2	1	2	2	4	4	2	2	2	4	5	4	3	3	7	5	5	4	3	8	7	7	6	6	6	7	8	7	7	5	6	5	6	5	5	5	7	8	8	9	9	3	6	2	3	3	1	2	3
548	2	2	2	2	3	4	1	3	2	4	5	3	3	5	5	2	2	8	6	7	5	1	2	7	3	9	5	5	8	2	9	1	5	7	5	6	9	9	9	9	9	5	7	9	1	7	3	2	2
549	2	2	2	2	4	4	1	3	1	4	5	4	4	7	5	4	3	6	5	5	7	5	5	8	7	7	8	7	8	7	8	6	7	7	7	7	9	9	8	9	9	2	3	5	2	3	4	3	2
550	2	1	2	2	4	3	2	2	2	4	3	3	2	4	5	3	6	4	2	3	5	4	7	4	5	4	5	3	7	3	7	3	5	4	6	6	7	8	8	9	8	6	7	7	3	7	3	2	3
551	2	2	2	2	4	4	1	4	1	4	4	3	4	6	9	4	7	8	5	6	7	4	7	7	6	6	6	6	6	5	7	4	5	6	6	7	8	8	8	8	9	2	2	8	4	7	1	2	4
552	2	2	2	4	3	3	2	3	2	4	4	4	4	7	7	6	6	7	6	6	8	8	6	7	6	8	7	7	6	6	7	6	7	7	7	7	8	8	8	8	8	2	2	3	3	3	4	2	2
553	2	2	2	2	5	4	2	2	2	3	4	4	4	4	3	4	4	3	2	3	7	6	5	5	6	7	7	7	7	5	6	4	6	6	6	6	6	8	7	7	6	3	2	3	2	2	3	3	2
554	2	1	2	2	4	4	1	2	1	4	4	4	3	4	7	3	7	5	2	5	7	7	7	7	6	9	7	7	8	6	7	4	8	6	5	6	9	9	9	8	9	3	2	3	7	4	4	5	2
555	2	1	2	1	4	4	1	3	1	3	4	4	4	5	5	4	6	5	3	5	6	6	5	5	6	5	5	5	5	7	7	4	6	7	5	5	5	7	9	9	5	5	5	5	5	5	1	4	2
556	2	2	2	4	3	3	3	3	3	3	3	3	3	5	5	1	3	3	3	3	3	3	3	3	3	3	3	3	3	3	5	3	3	3	3	3	3	3	3	3	3	3	5	6	5	5	4	2	2
557	2	2	2	7	3	3	1	3	1	3	5	3	3	5	5	5	5	5	5	5	5	5	4	4	3	3	3	3	3	5	5	5	5	5	5	5	9	9	9	9	9	5	5	5	5	5	4	3	2
558	2	2	2	7	4	4	1	4	1	4	4	4	4	7	6	4	5	5	4	5	5	5	4	4	6	6	6	5	6	4	7	4	5	6	7	7	8	8	8	8	8	4	5	5	4	4	2	3	4
559	2	2	2	4	4	4	2	2	2	4	4	4	4	3	7	2	7	5	3	5	8	6	5	7	7	4	8	6	5	7	8	3	6	5	8	8	8	8	8	8	8	2	2	5	2	3	4	2	3
560	2	2	2	7	4	4	2	4	2	3	3	3	4	3	6	3	7	6	3	4	6	6	6	6	4	4	5	5	6	5	6	5	5	6	4	6	6	7	8	8	8	4	5	4	4	4	2	2	3
561	2	3	2	7	4	3	3	4	2	3	4	2	4	4	4	3	4	3	4	3	5	4	5	6	5	6	6	4	6	2	4	4	4	4	5	5	6	6	7	6	7	5	5	5	4	4	4	3	1
562	2	2	2	7	3	2	2	5	2	2	3	3	3	3	8	2	5	6	3	5	4	6	4	6	4	6	5	5	3	4	6	6	5	3	3	3	8	7	7	4	3	5	4	7	4	5	3	3	3
563	2	1	2	1	5	5	2	3	2	5	5	4	4	7	8	6	9	9	3	5	9	9	7	5	9	9	8	7	9	7	8	7	7	9	8	8	8	9	9	9	9	2	2	2	2	2	1	1	3
564	2	2	2	7	3	3	2	2	2	3	4	3	2	6	6	4	4	3	2	3	5	5	4	4	6	8	6	4	4	3	6	4	5	5	4	5	8	9	9	9	9	5	5	6	5	5	4	2	3
565	2	1	2	2	4	4	2	2	2	3	4	4	3	5	7	5	7	4	3	4	6	3	5	7	7	7	7	7	7	4	7	4	7	6	4	7	8	8	7	8	8	7	7	6	3	7	3	2	4
566	2	2	2	6	4	4	2	3	3	3	4	3	3	4	5	4	5	4	2	5	7	7	6	5	5	7	6	6	5	4	6	4	5	5	5	5	8	8	8	8	8	5	5	6	4	5	4	2	2
567	2	2	2	2	3	3	4	4	2	3	4	3	2	2	5	2	6	3	2	6	4	6	6	7	6	7	8	6	5	4	5	2	5	5	7	5	7	8	8	8	8	5	5	5	4	5	5	3	2
568	2	2	2	6	3	2	1	2	1	4	3	4	2	5	5	3	7	6	2	5	3	4	6	7	5	7	5	5	6	4	6	4	5	6	5	6	7	8	8	7	7	4	3	4	5	5	4	3	3
569	2	2	2	4	5	5	1	1	1	4	5	5	5	3	8	8	8	7	4	7	9	8	6	7	8	7	7	8	9	7	9	7	9	8	9	8	9	9	9	9	9	1	2	3	1	1	4	1	2
570	2	3	2	7	4	4	3	3	2	3	4	3	3	4	5	2	5	2	2	3	5	5	6	2	5	5	5	5	5	4	4	3	4	3	5	5	5	8	8	8	5	6	5	5	5	6	3	3	2
571	2	2	2	7	4	3	2	4	2	3	3	5	3	3	7	2	4	3	3	3	7	5	4	7	4	4	6	3	4	2	6	4	6	6	5	6	7	7	6	6	6	4	6	6	6	5	5	3	3
572	2	2	2	7	5	4	1	1	1	3	3	4	3	4	8	3	6	3	5	5	5	6	6	5	5	6	5	5	7	7	6	5	7	5	5	4	9	8	7	7	8	5	6	5	1	3	5	3	4
573	2	1	2	1	4	4	2	3	2	4	4	4	4	7	7	5	5	7	4	7	8	7	5	7	6	7	7	7	7	7	7	7	7	7	7	8	9	9	8	8	9	3	2	5	3	4	5	1	3
574	2	2	2	6	4	4	1	3	1	3	4	4	4	5	7	4	4	6	3	5	7	5	6	5	6	6	6	6	5	4	7	5	6	6	6	6	8	8	8	8	8	2	2	2	2	2	4	4	2
575	2	2	2	2	4	4	3	4	2	3	4	3	2	4	5	3	5	4	5	4	6	3	7	6	6	6	6	5	5	4	5	4	6	5	4	6	6	8	6	8	8	5	5	6	4	6	2	3	1
576	2	2	2	7	4	3	2	4	2	3	4	2	2	3	5	3	4	3	4	3	4	6	6	5	5	6	4	5	4	4	4	3	5	4	4	5	6	6	7	7	7	5	4	6	4	4	3	2	2
577	2	2	2	8	4	4	4	4	4	4	3	4	4	7	6	6	7	7	7	7	7	6	7	7	6	7	7	7	6	7	7	6	6	3	3	6	6	6	6	6	6	6	6	6	7	6	4	4	3
578	2	2	2	4	3	3	2	4	2	3	3	3	3	2	4	3	6	4	1	4	7	8	6	5	6	6	5	6	5	6	6	6	6	6	6	6	9	9	9	8	7	2	1	4	2	2	5	1	2
579	2	2	2	2	4	3	3	2	2	3	4	3	3	4	5	4	6	4	3	4	6	6	6	6	5	6	6	5	5	3	5	4	5	5	5	6	7	8	7	8	8	7	5	6	4	5	4	2	2
580	2	1	2	1	5	4	3	3	2	4	4	4	4	7	8	7	8	8	5	7	7	7	8	8	8	8	7	7	8	7	8	7	8	8	8	8	8	8	8	8	8	3	3	5	4	2	4	3	3
581	2	2	2	7	4	3	3	4	2	2	2	2	4	3	6	2	4	3	2	4	5	5	4	6	5	6	6	5	5	6	5	4	4	3	3	3	6	6	4	6	5	5	6	5	5	7	3	3	1
582	2	2	2	8	5	5	1	4	1	4	5	5	3	4	7	4	7	8	2	6	7	7	8	7	7	9	8	8	7	7	7	5	7	6	8	8	8	7	6	7	8	2	2	5	2	3	4	4	2
583	2	2	2	3	4	5	1	4	1	4	5	4	4	6	8	5	8	9	4	7	7	8	7	7	8	8	8	8	8	8	8	6	8	8	9	8	9	8	9	9	5	2	2	2	1	3	4	2	3
584	2	2	2	2	4	4	2	3	2	3	4	4	4	4	5	5	7	7	3	7	7	7	6	7	8	9	8	7	7	7	8	6	8	7	7	7	7	7	7	7	7	3	4	5	5	5	4	3	2
585	2	2	2	2	4	3	1	1	1	5	5	5	4	7	9	6	9	5	5	8	7	9	6	5	6	9	5	4	7	9	7	5	7	7	9	9	9	9	9	9	9	3	5	3	1	3	4	2	3
586	2	2	2	6	4	4	2	4	2	3	3	4	4	7	7	3	6	8	2	3	4	8	2	2	8	8	2	6	5	3	3	3	7	7	5	8	9	9	9	9	9	2	2	2	5	3	5	3	2
587	2	1	2	1	1	1	1	1	1	1	1	1	1	1	1	1	1	2	1	2	1	1	1	2	2	2	3	3	2	4	3	3	3	5	7	8	4	3	5	5	2	1	7	8	8	1	4	4	1
588	2	3	2	8	4	3	3	4	3	3	4	2	3	2	5	1	5	3	2	2	5	5	5	5	5	4	6	5	5	3	5	3	5	4	3	5	5	7	6	8	7	6	6	6	4	4	5	3	1
589	2	2	2	7	4	3	3	4	2	3	4	3	3	4	5	3	5	3	3	4	5	5	4	5	6	8	6	5	6	6	6	5	6	5	6	7	9	8	9	8	9	4	5	6	5	5	4	3	2
590	2	2	2	4	4	3	1	3	2	4	4	4	4	7	7	8	9	9	6	8	9	9	8	9	8	8	7	8	8	5	8	8	8	8	9	6	9	9	9	9	9	2	1	4	3	4	3	4	2
591	2	2	2	3	4	4	2	4	2	4	4	4	5	5	7	5	6	8	3	6	7	9	7	7	7	7	7	8	8	7	8	7	8	7	8	8	8	8	8	7	8	3	2	2	2	3	4	2	2
592	2	2	2	2	3	3	3	5	3	3	3	3	3	1	5	1	3	1	1	1	4	4	4	3	3	5	2	3	2	2	5	1	3	3	4	3	4	2	3	3	4	8	6	8	3	8	3	4	2
593	2	2	2	7	5	5	1	3	1	5	5	5	5	8	9	8	8	9	7	8	9	9	7	7	9	8	7	6	8	7	8	8	8	8	9	9	9	9	9	9	9	2	1	1	1	2	1	4	3
594	2	2	2	2	3	3	2	4	2	3	3	3	3	5	5	3	5	4	3	3	5	3	3	7	3	7	7	6	6	3	6	4	6	4	5	6	8	9	8	9	9	2	3	7	5	5	5	2	3
595	2	2	2	2	4	4	2	4	2	3	4	4	4	7	7	4	6	4	2	5	4	7	5	5	5	7	5	5	5	5	6	3	6	7	7	7	8	7	8	7	8	3	5	4	3	5	4	2	2
596	2	1	2	2	4	3	2	3	2	4	4	4	3	5	7	5	5	5	3	6	6	6	5	4	5	6	6	7	6	5	5	4	5	5	6	7	7	9	9	9	9	3	3	3	3	4	2	1	3
597	2	1	2	2	3	3	1	1	1	3	3	3	3	3	9	3	7	3	7	7	5	6	3	3	8	8	6	5	5	4	6	4	5	6	4	5	8	9	5	9	9	3	3	7	5	3	2	3	2
598	2	1	2	1	5	5	1	1	1	4	5	5	5	5	5	5	5	5	5	5	5	5	5	5	5	5	5	5	5	5	5	5	5	5	5	5	5	5	5	5	5	5	5	6	5	5	4	3	3
599	2	1	2	2	4	4	2	3	2	4	3	3	3	4	7	3	7	7	2	7	7	6	2	6	5	4	6	6	7	6	7	7	7	6	8	4	5	8	8	8	8	3	4	4	3	3	2	2	2
600	2	1	2	1	4	3	2	2	2	3	3	3	3	5	7	5	6	5	5	5	7	7	5	7	7	7	7	7	7	5	7	5	7	5	7	7	7	7	7	7	7	3	3	3	3	3	4	4	3
601	2	1	2	1	4	4	1	2	2	4	4	4	4	5	8	5	6	4	3	6	7	8	5	7	5	7	7	8	5	5	6	6	5	4	6	6	7	8	8	8	8	3	4	4	3	4	4	1	2
602	2	1	2	1	5	5	2	1	1	4	4	4	4	4	6	3	3	5	3	4	5	6	2	2	5	4	6	9	6	3	7	3	5	5	7	7	7	8	8	8	8	3	2	5	4	6	4	1	1
603	2	1	2	2	3	3	3	3	3	3	3	3	4	4	4	4	4	5	5	5	5	4	4	4	5	5	5	5	5	5	5	4	4	4	5	7	7	6	9	9	9	5	5	4	4	5	3	2	2
604	2	1	2	1	4	4	1	1	1	5	5	5	4	3	8	3	5	3	1	3	8	5	6	5	7	5	5	9	5	3	7	3	5	5	5	7	7	5	7	8	8	5	5	6	2	4	4	1	1
605	2	1	2	1	3	3	3	3	3	3	3	3	3	4	5	5	4	3	4	5	5	5	5	5	5	5	5	5	5	5	5	5	5	5	5	5	5	5	5	5	5	5	5	5	5	5	3	4	3
606	2	1	2	1	4	3	1	3	1	4	4	4	3	5	7	4	5	7	4	5	7	6	7	8	5	7	8	6	7	7	9	5	7	7	6	7	8	9	9	9	9	1	3	4	1	1	4	4	2
607	2	2	2	2	4	4	3	3	3	3	3	4	3	5	6	6	7	4	7	7	7	8	5	7	6	8	9	7	7	7	7	7	7	7	7	7	9	9	9	9	9	6	5	5	5	5	4	4	3
608	2	2	2	2	4	4	1	1	1	5	5	4	3	3	6	1	6	3	1	3	6	8	8	6	6	8	6	8	6	3	6	5	7	7	6	6	7	8	9	9	9	5	1	5	3	3	3	1	2
609	2	1	2	4	5	5	5	3	3	5	5	5	5	4	7	4	5	6	5	5	7	7	5	5	5	6	6	7	6	5	4	4	5	5	6	6	6	6	6	6	6	4	3	5	4	4	4	2	1
610	2	2	2	4	4	4	4	3	2	4	4	4	4	6	7	4	6	5	4	5	6	6	7	6	5	5	6	7	7	5	7	5	5	6	6	6	8	8	8	8	8	3	5	5	2	4	5	3	3
611	2	2	2	4	4	3	3	3	3	3	3	3	3	4	5	5	5	5	5	5	5	6	3	4	4	5	5	5	5	5	5	4	5	5	4	4	5	4	5	5	4	5	5	5	4	5	3	3	4
612	2	2	2	2	4	4	4	4	2	3	4	4	4	5	6	4	5	3	2	5	7	7	4	5	8	6	5	6	5	5	7	4	5	5	5	5	7	8	8	8	8	5	6	5	3	3	4	2	2
613	2	2	2	3	5	5	1	1	1	5	5	5	5	3	3	3	6	3	3	4	7	9	5	6	5	7	9	9	9	4	9	4	6	6	5	6	7	9	9	9	9	1	1	3	2	2	3	1	1
614	2	2	2	4	4	4	3	4	3	3	3	3	4	4	5	5	5	5	4	6	6	5	5	5	5	5	5	6	7	5	5	5	5	5	5	5	7	5	6	6	7	6	7	6	6	5	3	4	3
615	2	1	2	1	4	3	2	3	3	3	4	3	4	5	5	4	5	6	3	4	5	5	5	5	5	6	6	5	5	5	5	5	5	5	5	5	6	8	6	6	8	5	5	5	3	5	4	2	1
616	2	1	2	1	4	4	2	2	2	4	4	3	4	3	5	3	5	5	2	3	7	7	6	6	5	7	5	7	7	7	7	5	7	7	6	6	8	8	8	8	8	4	2	5	2	3	5	3	1
617	2	1	2	1	4	5	1	4	1	4	4	4	4	7	8	7	8	5	5	7	7	8	5	7	7	7	7	7	8	8	9	8	8	8	8	8	8	8	8	8	7	4	5	5	3	3	1	3	2
618	2	1	2	1	4	4	2	3	2	3	4	4	4	4	8	5	5	5	5	4	8	8	7	6	6	6	6	6	5	5	6	5	6	5	5	6	6	8	8	7	7	4	4	5	4	7	5	3	3
619	2	1	2	1	4	4	2	3	2	4	4	3	4	4	8	5	5	5	5	4	8	8	8	7	7	6	6	7	6	5	7	5	6	6	6	6	8	8	7	7	7	4	4	5	4	5	5	3	3
620	2	1	2	1	4	3	3	3	3	3	4	3	4	4	4	4	5	3	3	5	5	5	5	5	4	6	5	6	5	7	5	4	5	5	4	5	6	7	7	7	7	6	6	6	5	5	3	4	4
621	2	1	2	1	4	3	2	3	2	3	3	3	3	5	5	5	5	5	5	5	5	5	5	5	5	5	5	5	5	5	5	5	5	5	5	5	5	5	5	5	5	5	5	5	5	5	4	3	3
622	2	2	2	1	4	4	3	4	3	3	4	3	4	3	5	3	3	3	2	3	5	3	6	6	3	6	6	5	3	3	5	3	4	4	4	4	4	5	6	5	5	5	5	5	6	4	5	3	1
623	2	2	2	1	4	4	1	1	1	4	5	4	5	7	8	6	6	8	7	7	8	8	6	6	8	8	6	6	6	8	8	7	7	7	8	8	8	9	8	8	8	2	2	2	2	2	1	2	2
624	2	1	2	2	3	3	3	3	4	4	4	4	4	1	3	4	7	6	3	5	7	5	4	5	7	4	5	7	7	5	3	5	5	6	4	7	4	7	3	6	5	3	7	8	6	4	4	4	2
625	2	1	2	1	4	4	2	2	2	3	3	3	3	3	3	3	4	5	2	3	3	4	5	5	5	4	4	6	6	3	5	4	3	4	5	5	4	6	6	5	6	4	5	5	5	6	3	3	3
626	2	1	2	1	3	3	3	3	3	3	3	3	3	4	4	5	5	5	5	4	5	4	5	5	5	5	6	6	5	5	4	6	5	5	5	6	5	5	5	6	6	5	5	5	5	5	3	3	2
627	2	1	2	1	4	3	2	2	2	3	4	4	4	4	5	3	4	4	4	5	6	6	6	6	6	6	6	7	7	5	6	4	5	5	5	6	7	7	7	7	8	5	6	6	4	4	3	4	2
628	2	1	2	1	3	3	3	3	3	3	3	3	3	5	5	5	5	5	5	5	5	5	5	5	5	5	5	5	5	5	5	5	5	5	5	5	5	5	5	9	5	5	5	5	5	5	4	2	3
629	2	1	2	1	3	3	3	2	3	3	4	3	4	4	2	3	3	3	3	5	3	6	5	5	6	5	4	3	5	4	4	2	2	6	7	3	4	4	5	5	5	6	5	5	6	5	3	4	3
630	2	1	2	1	5	5	1	3	1	4	5	5	5	8	8	7	7	7	6	7	7	7	8	8	8	8	8	8	8	7	6	7	8	8	7	8	7	8	7	8	8	3	3	3	3	2	1	1	2
631	2	1	2	1	4	4	2	3	2	4	4	4	4	4	6	4	5	5	4	5	7	6	7	6	6	6	8	7	7	5	6	5	6	6	6	6	6	8	7	7	7	4	3	5	4	5	5	3	3
632	2	1	2	1	4	4	2	3	3	3	4	3	4	3	7	3	5	7	3	3	7	7	7	5	6	6	5	5	7	5	7	3	7	7	7	7	8	8	8	8	8	5	5	5	5	5	4	2	2
633	2	1	2	1	4	4	4	3	3	3	3	3	3	4	5	4	3	3	3	5	4	3	3	6	5	5	5	5	3	5	4	3	3	5	4	5	4	5	5	4	4	6	6	5	6	5	3	3	2
634	2	1	2	1	4	4	4	3	3	3	3	3	3	5	5	5	5	5	5	5	5	5	5	5	5	5	5	5	5	5	5	5	5	5	5	5	5	5	5	5	5	5	5	5	5	5	3	2	2
635	2	1	2	5	1	3	2	3	2	2	3	2	3	1	1	1	1	1	1	1	1	1	1	2	2	2	2	2	1	2	2	2	2	2	2	2	2	7	7	7	7	9	9	8	8	8	3	3	1
636	2	2	2	5	5	5	1	2	1	4	5	5	4	3	9	3	8	8	2	6	9	9	5	7	8	9	8	9	9	7	9	5	7	7	9	8	9	9	9	9	9	2	1	7	5	7	3	4	3
637	2	2	2	5	4	4	1	3	1	4	4	4	4	6	7	6	8	7	4	6	7	8	6	6	7	8	7	6	8	7	8	6	7	8	8	8	8	8	8	9	7	1	2	1	1	2	1	2	3
638	2	2	2	5	4	4	1	2	1	4	5	4	4	7	8	7	8	8	4	6	7	7	6	6	7	7	7	7	8	6	7	6	7	7	7	7	8	9	9	9	9	3	5	5	2	2	3	2	2
639	2	2	2	5	4	4	2	4	1	4	4	3	3	7	7	4	7	3	3	3	4	7	4	7	7	7	7	6	7	2	7	3	7	4	7	7	7	7	7	7	7	7	3	7	3	7	3	2	2
640	2	2	2	5	5	4	1	1	1	5	5	4	4	7	8	4	8	9	3	4	8	8	8	8	8	8	8	8	8	5	8	7	8	9	8	8	8	8	9	8	9	2	1	2	1	2	1	1	3
641	2	2	2	5	3	4	2	3	2	3	4	3	3	2	5	3	5	5	3	5	6	5	4	7	5	4	7	5	7	4	6	5	5	5	4	6	7	8	6	9	9	5	5	6	5	6	4	3	1
642	2	2	2	5	4	4	1	3	2	4	4	4	4	7	7	6	7	8	5	7	8	8	6	6	6	7	7	7	6	6	7	7	7	7	7	7	8	7	8	8	8	2	2	2	2	2	1	3	4
643	2	2	2	5	3	4	3	4	2	3	4	4	3	4	5	4	5	5	2	3	6	8	5	4	5	6	6	6	6	6	7	3	5	5	6	5	7	6	6	7	8	4	4	5	3	3	3	2	2
644	2	2	2	5	5	4	1	3	2	4	5	5	3	7	8	5	7	8	5	5	6	7	5	7	5	8	7	7	7	5	8	5	5	5	7	5	9	9	9	9	9	1	1	1	1	5	1	2	2
645	2	2	2	5	3	4	2	4	2	4	5	4	4	6	5	6	8	8	6	8	7	7	7	8	7	9	8	7	8	8	9	8	8	8	9	7	9	9	9	9	9	2	6	7	2	2	1	2	3
646	2	2	2	5	3	3	3	3	3	3	3	3	3	4	5	5	5	5	5	5	5	5	5	5	5	5	5	5	5	5	5	5	5	5	5	5	5	5	5	5	5	5	5	5	5	5	4	1	3
647	2	2	2	5	4	4	2	5	4	4	3	3	3	4	7	5	7	5	4	5	7	7	9	7	9	9	7	7	9	5	5	5	5	7	7	7	7	7	7	7	7	1	1	1	7	4	4	3	2
648	2	2	2	5	4	4	2	4	2	3	4	4	4	3	7	3	6	5	3	4	4	3	3	2	6	6	4	3	7	3	6	3	4	5	6	6	7	8	8	8	8	4	7	6	4	3	3	3	4
649	2	2	2	5	4	4	2	2	2	4	4	4	4	5	5	4	6	4	3	3	4	4	6	5	6	7	6	6	8	8	8	4	6	4	5	6	8	8	7	7	8	2	6	6	2	6	4	2	1
650	2	2	2	5	3	3	2	2	2	3	4	3	4	3	5	5	4	4	3	3	4	5	5	4	6	7	7	5	8	5	8	5	4	4	4	5	8	8	8	8	8	5	5	5	4	6	5	2	1
651	2	2	2	5	4	4	1	3	1	5	5	5	5	4	5	5	6	7	4	5	8	8	5	5	6	6	6	6	6	5	9	5	5	8	8	8	9	9	9	9	9	1	5	5	1	3	1	1	2
652	2	2	2	5	3	3	1	3	2	3	3	2	3	2	7	3	5	3	1	4	3	3	3	3	4	5	5	5	6	3	5	3	4	3	3	5	9	9	8	7	8	5	7	5	5	7	3	3	2
653	2	2	2	5	4	4	2	4	2	3	3	2	3	4	3	1	4	7	2	5	4	2	8	6	5	5	7	2	7	3	6	1	5	7	6	5	8	8	3	8	8	3	7	7	3	5	3	3	1
654	2	2	2	5	3	4	1	2	2	3	2	3	3	3	7	5	7	7	5	5	4	6	3	3	3	8	5	3	5	3	5	5	4	3	3	3	3	3	5	9	8	6	7	7	4	5	1	2	2
655	2	2	2	5	3	3	2	4	3	3	4	2	3	3	7	2	5	2	3	3	6	5	5	5	4	6	6	5	4	5	4	3	6	5	4	5	7	7	7	7	7	5	5	6	5	6	3	3	1
656	2	2	2	5	3	3	2	4	2	3	3	3	3	3	5	3	5	4	1	4	5	5	5	5	5	7	5	5	6	5	5	5	5	6	5	4	5	8	5	8	8	6	6	6	6	5	5	3	1
657	2	2	2	5	3	3	1	4	2	3	4	2	3	2	5	3	4	4	4	3	4	5	5	4	6	5	5	4	4	3	5	2	5	4	4	4	8	8	8	8	8	6	8	8	6	7	3	2	1
658	2	2	2	5	3	4	3	3	2	4	4	3	3	5	5	4	5	5	4	5	5	6	6	6	5	7	5	5	7	5	6	5	6	5	5	5	7	7	7	8	8	4	4	5	4	5	3	2	2
659	2	2	2	5	4	4	2	4	2	3	4	4	4	2	5	1	5	5	2	2	6	6	7	7	5	6	7	8	6	8	7	5	5	5	5	5	6	5	7	5	5	5	5	4	5	5	2	3	2
660	2	2	2	5	3	3	2	2	2	4	4	3	3	6	7	4	6	6	4	4	6	5	5	5	5	6	6	6	6	5	6	6	5	6	6	6	6	6	6	6	6	3	3	3	3	3	4	2	4
661	2	2	2	5	3	4	2	2	3	3	4	2	2	3	4	2	3	2	2	2	2	2	2	2	2	3	2	2	2	2	4	2	2	2	2	2	8	8	8	8	8	7	8	8	5	8	2	2	4
662	2	2	2	5	3	3	2	5	3	3	4	3	3	2	2	3	3	3	2	3	2	1	2	2	3	7	5	5	5	4	5	5	5	5	5	5	5	7	8	8	8	3	8	3	4	5	3	3	4
663	2	2	2	5	4	4	1	2	1	4	5	4	3	4	6	3	6	7	1	5	7	7	7	8	5	8	8	5	8	3	8	4	7	5	5	7	9	9	9	9	9	1	2	3	1	5	4	2	2
664	2	2	2	5	4	4	2	3	3	3	3	2	2	3	4	3	5	4	1	2	4	1	6	5	2	6	5	5	3	3	5	5	5	5	4	7	7	7	5	7	6	5	4	5	4	4	3	3	2
665	2	2	2	5	4	4	1	1	3	3	4	3	3	1	5	2	3	5	1	2	6	7	5	5	7	7	5	5	6	6	6	6	4	5	6	6	6	6	8	9	8	5	5	5	5	4	1	2	2
666	2	2	2	5	3	3	2	2	2	3	4	4	4	4	2	3	6	5	5	2	6	6	3	3	5	5	5	4	6	6	6	5	6	8	6	6	8	9	9	8	9	3	6	7	5	8	4	3	2
667	2	2	2	5	3	3	1	3	1	4	5	3	3	6	6	7	7	5	5	6	7	8	6	6	6	7	6	7	7	5	6	6	6	7	7	7	8	7	8	8	9	3	2	4	3	2	4	3	2
668	2	2	2	5	3	3	3	3	3	3	3	3	3	4	6	4	5	2	4	5	5	4	5	5	5	5	5	5	5	3	5	4	4	4	4	4	6	8	8	7	8	6	6	6	3	5	3	3	3
669	2	2	2	5	4	3	1	4	3	3	4	3	3	3	3	2	5	3	3	3	3	5	5	5	5	5	6	5	5	5	6	5	5	5	5	7	8	8	9	8	8	5	6	6	5	5	4	2	1
670	2	2	2	5	3	3	3	3	3	3	3	3	3	2	5	1	3	2	2	1	9	3	3	4	4	9	7	7	6	2	4	5	5	5	5	5	5	5	5	5	5	5	5	5	5	5	3	4	4
671	2	2	2	5	4	4	1	4	1	4	4	4	4	1	8	1	7	5	1	3	8	6	5	5	6	7	5	7	6	2	7	2	7	7	7	7	9	7	8	9	9	5	6	5	5	5	3	2	1
672	2	2	2	5	5	4	1	2	1	4	5	4	4	4	8	4	6	5	4	5	7	7	6	6	6	7	7	9	7	6	7	5	7	6	7	7	9	9	7	8	8	3	3	5	5	5	1	1	2
673	2	2	2	5	4	4	1	3	1	4	5	4	3	4	6	5	7	8	5	6	7	7	6	5	7	8	7	7	7	7	7	7	7	7	8	7	8	8	8	8	8	2	2	4	3	2	4	2	2
674	2	2	2	5	4	4	4	4	4	4	4	4	4	7	7	6	5	7	7	7	7	6	6	6	6	7	7	5	4	5	6	6	7	7	7	6	8	7	5	5	7	6	6	6	7	7	1	1	2
675	2	2	2	5	4	4	2	3	2	4	4	4	3	3	5	3	6	3	3	3	7	7	8	7	7	8	5	5	7	3	7	3	5	6	5	7	8	5	2	5	4	4	7	8	7	6	3	3	1
676	2	2	2	5	3	3	4	3	3	3	4	3	3	4	5	6	3	3	2	3	6	6	5	6	6	5	5	6	8	7	3	5	6	6	8	6	7	6	4	5	6	4	5	3	5	4	4	3	2
677	2	2	2	5	4	4	4	4	4	4	4	4	4	5	4	5	7	7	5	4	4	8	8	8	8	9	8	7	6	6	6	7	7	7	6	8	6	6	6	6	6	5	5	5	4	4	4	3	2
678	2	2	2	5	3	3	3	3	3	3	4	4	4	5	5	4	4	4	5	5	5	5	5	5	5	5	5	5	5	5	5	5	5	5	5	5	5	5	8	8	8	8	7	7	8	8	4	2	1
679	2	2	2	5	4	4	1	3	1	5	5	5	5	7	8	7	8	7	3	7	7	8	7	7	7	6	7	8	8	7	8	7	8	8	8	8	8	8	8	8	8	2	2	3	2	2	1	3	2
680	2	2	2	5	4	3	4	3	3	5	4	4	2	6	6	6	8	7	3	3	5	5	6	4	5	7	7	5	7	5	7	6	7	7	6	6	8	9	3	7	8	3	3	3	5	6	3	3	3
681	2	2	2	5	4	4	3	3	2	4	3	4	3	4	5	4	6	5	4	5	6	6	5	5	6	6	6	5	6	6	6	5	6	6	6	4	6	6	5	6	6	4	4	5	5	5	1	2	1
682	2	2	2	5	4	4	2	3	3	4	4	4	4	4	6	5	7	9	6	6	6	6	6	6	6	6	6	6	6	5	5	5	5	5	6	6	6	6	8	8	5	5	5	4	4	4	1	2	2
683	2	2	2	5	4	4	3	3	2	3	4	4	4	3	3	3	4	6	4	4	4	4	3	3	3	3	3	4	3	3	3	4	4	4	3	3	3	4	3	5	4	5	5	5	5	3	3	3	2
684	2	2	2	5	4	4	2	2	2	4	4	4	4	5	7	5	5	4	2	5	5	6	6	6	6	5	5	6	5	5	5	5	6	5	5	5	5	5	5	5	5	5	5	5	5	5	4	3	2
685	2	1	2	2	4	4	4	4	3	4	4	4	4	4	8	5	8	9	4	6	8	8	7	8	6	8	8	7	8	5	9	8	9	9	9	9	9	9	8	8	8	3	3	3	5	4	1	2	2
686	2	2	2	3	3	3	3	3	4	3	4	4	4	4	3	3	5	4	1	4	4	5	5	5	4	6	7	6	5	5	5	5	5	5	4	5	9	8	8	7	8	6	6	6	5	4	4	2	1
687	2	2	2	3	4	4	3	3	3	4	3	3	3	5	5	5	5	7	5	5	5	5	5	5	7	7	7	5	5	5	5	7	5	5	5	5	6	5	5	5	5	6	7	6	5	5	4	3	1
688	2	2	2	3	4	4	4	4	3	4	3	3	3	3	3	3	3	3	3	3	4	2	4	3	3	4	4	2	4	5	3	3	2	3	3	4	2	6	6	6	6	6	6	6	6	4	4	3	3
689	2	2	2	3	4	4	3	4	2	3	3	4	3	3	3	1	3	1	1	1	6	5	6	4	6	6	6	6	6	3	4	2	6	6	4	4	6	7	7	6	9	5	6	7	5	1	4	1	4
690	2	2	2	3	3	3	2	3	2	3	4	4	3	5	6	5	6	4	3	3	5	5	6	6	5	6	6	6	7	5	5	5	5	5	5	5	9	9	9	8	8	5	5	5	5	5	3	2	4
691	1	2	1	2	3	3	2	4	2	4	4	3	3	4	5	4	4	5	3	4	5	5	5	6	6	6	6	5	5	5	5	5	5	6	5	5	5	5	5	5	6	5	4	5	4	4	4	2	3
692	1	1	1	1	4	4	2	3	2	4	4	3	4	5	5	3	4	7	3	5	7	7	7	5	5	6	6	5	6	5	8	5	7	6	7	7	7	7	7	7	7	2	2	3	3	5	4	3	1
693	1	1	1	1	4	4	2	2	4	4	4	4	4	3	7	5	6	8	3	8	8	8	7	7	7	7	8	8	8	5	7	8	8	8	8	8	8	8	8	8	8	2	2	2	2	2	5	1	2
694	1	1	1	1	4	4	2	2	2	3	4	4	3	3	5	3	5	4	3	3	6	6	4	4	5	4	2	6	5	5	6	6	5	5	6	6	7	7	6	7	7	4	4	5	6	5	5	2	4
695	1	2	1	3	4	4	1	1	1	4	4	4	4	4	5	4	6	7	5	5	7	5	7	5	5	7	7	6	5	7	7	5	7	7	7	7	7	7	7	7	7	2	2	3	2	3	4	2	3
696	1	2	1	4	4	4	4	4	4	4	4	4	4	5	5	5	5	5	5	5	5	5	5	5	5	5	5	5	5	5	5	5	5	5	5	5	5	5	5	5	5	5	5	5	5	5	4	4	3
697	1	1	1	1	4	4	2	4	2	4	4	4	4	7	7	7	8	7	6	7	8	7	7	7	7	8	8	7	7	7	7	7	8	7	8	8	8	8	8	8	8	2	2	3	3	3	4	2	2
698	1	1	1	1	5	3	2	5	3	3	3	3	2	4	6	1	1	3	2	2	6	5	4	3	7	4	4	8	8	5	4	2	6	7	4	5	2	7	4	6	5	4	7	8	7	7	4	2	2
699	1	2	1	1	4	3	2	4	2	2	3	2	3	5	4	3	5	3	3	3	5	3	5	3	3	3	3	5	5	3	3	2	3	5	4	5	5	5	7	6	6	5	6	7	5	5	3	2	3
700	1	1	1	1	4	3	2	2	2	4	4	4	4	2	7	2	6	6	6	6	7	7	7	7	6	6	8	8	7	6	8	6	7	7	7	8	8	9	8	9	9	4	4	4	3	4	4	2	2
701	1	2	1	1	4	4	2	4	2	4	4	4	4	7	7	5	6	7	4	6	7	7	7	7	7	7	7	7	7	6	7	6	7	7	7	7	7	8	8	8	8	3	3	3	3	4	3	2	2
702	1	2	1	2	4	4	1	1	1	4	4	4	4	5	8	7	8	8	5	8	8	8	8	8	8	8	8	8	8	8	8	8	8	8	8	8	8	8	8	8	8	8	2	2	1	1	1	1	4
703	1	2	1	2	3	3	3	3	3	3	3	3	3	5	5	5	5	5	5	5	5	5	5	5	5	5	5	5	5	5	5	5	5	5	5	5	5	5	5	5	5	5	5	5	5	3	3	3	4
704	1	2	1	2	4	4	2	2	2	3	3	3	4	7	7	6	4	6	4	5	5	5	6	5	5	5	5	5	6	5	5	5	5	5	5	5	5	5	5	5	5	5	5	5	5	5	4	2	3
705	1	2	1	2	5	5	2	2	2	3	4	4	4	7	8	5	7	7	7	7	7	7	7	7	7	7	7	7	7	7	7	7	7	7	7	7	7	7	7	7	7	7	7	7	7	7	4	2	3
706	1	2	1	2	4	4	4	4	4	4	4	4	3	5	6	6	6	5	3	6	6	5	6	6	6	6	6	6	6	6	6	6	6	7	6	7	7	8	8	6	6	4	4	5	3	4	4	2	2
707	1	1	1	1	5	5	2	2	1	4	4	4	4	3	7	3	5	4	1	5	4	6	3	4	4	5	6	7	7	4	6	3	5	5	4	6	6	6	6	9	6	3	6	5	5	5	3	4	3
708	1	2	1	1	4	4	2	2	2	4	4	4	3	5	7	5	7	7	5	7	7	6	4	6	5	6	7	3	5	6	6	5	6	5	7	5	8	9	9	9	9	2	2	3	3	6	4	2	2
709	1	2	1	2	4	3	1	2	1	3	4	4	4	4	6	4	5	7	5	4	7	6	6	6	6	5	6	6	5	5	5	4	5	5	6	6	6	7	7	7	8	1	2	4	2	2	4	2	3
710	1	1	1	2	4	4	2	2	2	4	4	4	4	8	8	5	7	8	8	6	8	8	5	7	8	8	8	8	8	7	8	8	8	7	8	7	6	7	7	8	8	2	7	5	8	8	1	2	3
711	1	2	1	2	5	5	1	1	2	3	4	4	4	4	8	1	7	7	2	5	8	5	5	5	5	7	5	7	5	5	5	5	5	5	7	7	5	7	7	7	7	5	5	2	5	5	4	1	2
712	1	1	1	2	5	5	1	1	5	5	5	2	5	4	8	4	6	6	4	5	8	4	6	2	4	7	9	9	9	6	6	9	8	9	8	9	9	9	9	9	9	1	3	9	9	4	2	2	4
713	1	1	1	1	5	4	1	3	1	4	5	5	4	6	5	5	5	5	5	5	5	5	5	5	5	5	5	5	5	5	5	5	5	5	5	5	5	5	5	5	5	5	5	5	5	5	4	3	1
714	1	2	1	2	4	4	2	3	2	4	4	4	4	7	7	5	6	6	7	7	7	7	8	8	8	8	8	8	8	8	7	7	7	8	8	8	8	8	8	8	8	2	2	2	2	2	1	2	2
715	1	1	1	1	4	4	2	2	2	4	4	4	4	5	6	4	5	5	4	6	6	6	5	4	6	4	5	8	7	4	6	6	7	6	6	7	8	8	8	8	8	2	3	2	2	4	4	1	3
716	1	2	1	2	4	4	2	4	2	4	4	3	4	5	5	5	6	6	2	6	7	7	5	6	6	5	6	5	7	5	6	5	6	5	6	6	6	8	8	8	8	2	2	3	3	3	4	2	2
717	1	2	1	4	3	4	2	3	2	3	3	3	4	5	6	4	6	5	3	5	6	6	5	5	5	5	4	5	5	5	5	5	4	4	5	5	6	7	6	6	5	4	5	5	6	5	4	3	2
718	1	1	1	1	4	3	4	4	4	3	3	3	4	4	6	3	5	2	5	6	7	2	5	5	5	4	5	6	5	4	5	3	6	3	5	7	8	8	7	8	8	7	8	8	5	2	3	3	3
719	1	2	1	2	5	5	1	1	1	4	5	4	4	7	7	5	8	8	3	7	7	7	7	7	7	7	7	7	7	7	9	7	7	7	7	8	8	8	8	8	8	1	2	1	1	2	4	1	2
720	1	2	1	2	4	4	2	3	2	4	4	4	4	6	6	4	4	7	6	5	6	6	5	5	5	5	5	5	5	5	6	5	5	5	5	5	5	5	5	5	5	5	5	5	5	5	4	3	4
721	1	2	1	2	5	5	5	5	5	5	5	5	5	7	8	9	9	7	3	9	9	9	9	9	9	8	9	9	9	9	9	9	9	9	9	9	9	9	8	9	9	9	9	9	9	9	5	5	2
722	1	1	1	2	4	4	4	4	4	4	4	4	4	9	9	9	9	9	9	9	9	9	9	9	9	9	9	9	9	9	9	9	9	9	9	9	9	9	9	9	9	9	9	9	9	9	2	1	3
723	1	2	1	2	3	3	3	3	3	2	3	2	3	3	4	3	4	2	2	3	3	2	1	3	3	6	4	6	5	4	5	4	4	2	3	4	7	7	8	8	8	7	4	7	5	6	3	3	2
724	1	1	1	1	2	3	4	4	3	2	3	3	3	5	5	5	5	5	5	5	5	5	5	5	5	5	5	5	5	5	5	5	5	5	5	5	5	5	5	5	5	5	5	5	5	5	3	3	3
725	1	2	1	2	3	3	1	2	1	3	3	3	3	3	5	3	5	2	3	3	3	7	3	7	3	9	5	5	5	8	5	3	5	5	7	5	9	9	7	7	7	5	7	7	3	9	4	4	4
726	1	2	1	5	1	1	4	4	3	1	1	1	1	1	1	1	1	1	1	1	1	1	1	1	1	1	1	1	1	1	1	1	1	1	1	1	1	1	1	1	1	9	9	9	9	9	2	5	1
727	1	1	1	1	5	5	1	1	1	5	5	5	5	8	8	5	7	6	5	6	8	8	8	7	9	9	9	9	9	8	9	7	9	9	9	9	9	9	9	9	9	1	1	3	1	1	1	1	3
728	1	2	1	2	3	3	3	3	3	3	3	3	3	5	5	5	5	5	5	5	5	5	5	5	5	5	5	5	5	5	5	5	5	5	5	5	5	5	5	5	5	5	5	5	5	5	2	3	3
729	1	1	1	2	4	4	3	3	3	3	3	3	3	3	5	4	4	4	2	3	5	5	5	5	5	7	5	6	4	5	5	5	5	5	5	5	5	5	5	5	5	5	5	5	5	5	4	3	2
730	1	1	1	2	4	4	2	2	2	4	4	4	4	5	7	3	8	6	4	5	7	6	3	3	7	6	6	6	6	4	7	7	7	7	7	8	7	7	7	8	7	4	4	4	4	4	4	2	2
731	1	1	1	2	4	4	2	2	2	3	3	3	3	5	5	5	5	6	3	5	5	5	5	5	5	5	5	5	5	5	5	5	5	5	5	5	5	6	6	7	7	3	4	4	4	4	3	3	2
732	1	2	1	2	4	4	2	2	2	4	4	4	4	7	7	7	7	7	6	6	8	8	8	8	8	7	8	8	7	7	8	7	7	8	8	8	8	8	8	8	8	2	2	3	2	2	4	1	3
733	1	1	1	2	4	4	2	2	2	3	4	4	4	2	5	2	7	5	1	6	6	6	2	2	4	9	6	6	6	5	5	5	5	5	5	6	6	8	5	6	8	5	6	5	7	4	3	2	1
734	1	2	1	2	4	5	1	3	2	3	4	3	3	2	5	1	5	5	1	3	6	3	6	9	6	5	9	6	6	5	7	5	5	5	5	5	6	9	5	9	6	5	6	5	5	3	1	3	3
735	1	1	1	1	5	5	1	1	1	5	5	5	5	9	9	9	9	9	9	9	9	9	9	9	9	9	9	9	9	9	9	9	9	9	9	9	9	9	9	9	9	1	1	1	1	1	1	1	4
736	1	1	1	1	5	5	1	1	1	3	5	4	5	3	7	1	6	5	1	6	8	8	7	5	7	7	8	8	8	5	8	5	5	7	7	9	9	9	9	9	9	2	2	2	1	1	4	1	4
737	1	1	1	1	3	4	2	3	2	3	4	3	4	3	6	4	6	5	2	5	6	5	5	6	6	6	6	6	7	4	6	6	6	5	5	6	6	6	6	6	6	4	5	5	3	5	3	3	4
738	1	1	1	1	5	5	2	1	1	4	5	5	5	3	7	5	7	7	1	4	9	9	7	5	9	9	9	9	9	5	9	5	9	9	9	9	9	9	9	9	9	3	2	5	3	3	4	1	4
739	1	1	1	1	4	4	1	1	1	4	4	4	4	4	4	4	4	6	3	4	6	5	5	5	5	5	5	5	5	5	5	5	5	5	5	5	5	5	5	5	5	5	5	5	5	5	4	3	3
740	1	2	1	2	4	4	1	3	2	4	4	5	4	7	7	5	6	5	3	5	6	6	7	7	5	8	7	5	7	5	8	5	7	7	8	7	9	9	9	9	9	2	2	5	2	2	4	2	3
741	1	1	1	1	3	3	2	2	2	3	4	3	3	3	5	5	5	5	5	5	5	5	5	5	5	5	5	5	5	5	5	5	5	5	5	5	5	5	5	5	5	5	5	5	5	5	3	3	1
742	1	1	1	1	5	5	1	1	1	5	5	5	4	5	5	4	3	5	2	5	8	8	8	6	5	5	6	8	5	4	8	4	6	5	5	6	8	8	8	8	9	5	7	4	2	5	3	2	1
743	1	1	1	1	3	3	3	3	3	3	3	3	3	5	5	5	5	5	5	5	5	5	5	5	5	5	5	5	5	5	5	5	5	5	5	5	5	5	5	5	5	5	5	5	5	5	3	3	4
744	1	2	1	2	4	4	1	5	1	4	4	4	3	7	5	3	3	8	2	5	7	8	5	6	7	8	8	9	8	7	8	5	5	8	8	7	9	8	8	8	4	3	7	3	3	2	1	4	2
745	1	1	1	1	4	4	2	3	2	4	4	4	4	8	7	8	8	2	3	8	8	8	8	8	8	9	8	9	9	3	8	3	8	8	3	8	9	9	9	9	9	7	2	1	1	3	3	1	2
746	1	1	1	1	3	3	3	3	3	3	3	3	3	3	5	2	5	2	2	3	5	5	5	5	5	5	5	5	5	4	5	4	5	5	5	5	5	5	5	5	5	5	7	5	5	5	3	3	1
747	1	1	1	1	3	3	2	2	2	3	3	2	3	2	5	2	4	2	2	2	3	2	3	2	2	3	2	5	3	1	4	3	2	2	1	5	5	5	5	8	8	7	7	7	3	2	3	5	4
748	1	1	1	1	4	3	2	3	2	3	3	4	3	3	6	3	3	3	2	3	5	3	3	4	3	5	5	5	5	5	5	5	4	4	5	5	5	5	8	7	8	6	5	6	5	5	3	2	2
749	1	2	1	2	5	5	1	5	4	4	4	4	3	6	2	2	1	4	5	6	2	5	4	6	4	4	5	7	2	8	4	2	3	4	4	6	3	6	7	7	3	3	2	1	2	2	3	3	2
750	1	2	1	2	5	5	5	5	5	5	5	5	5	6	2	1	3	4	4	3	3	6	8	6	4	6	6	5	3	6	5	4	4	3	2	2	3	6	2	4	4	5	6	5	7	6	4	4	3
751	1	2	1	2	4	2	1	1	1	3	4	3	3	3	5	2	5	5	5	3	5	7	5	6	6	8	5	5	7	4	5	3	5	6	6	5	8	8	8	8	8	4	3	3	5	4	3	1	2
752	1	2	1	2	4	4	2	3	2	3	4	4	3	7	8	5	6	5	4	5	6	5	5	5	5	6	6	6	5	5	6	6	6	5	5	6	6	7	8	8	8	4	4	5	4	4	4	4	3
753	1	2	1	4	4	4	2	2	2	4	4	3	4	5	5	5	5	6	5	5	6	6	6	6	6	6	6	6	6	5	6	5	5	6	6	6	7	6	8	8	8	3	3	3	3	4	1	1	3
754	1	2	1	4	3	4	2	2	2	3	4	3	4	6	5	4	5	4	5	5	5	5	4	6	5	5	5	5	5	5	6	5	5	5	5	5	6	7	7	7	8	5	5	5	4	5	3	2	2
755	1	2	1	4	5	4	1	4	2	4	4	4	4	6	6	6	6	6	2	3	7	7	8	8	7	8	8	8	8	8	8	9	9	8	7	8	9	9	9	9	9	3	2	3	3	8	3	1	2
756	1	2	1	4	4	4	2	2	2	4	4	4	4	3	7	3	6	7	2	7	7	7	5	6	6	7	7	7	7	7	7	3	7	7	7	7	7	7	7	7	7	3	3	5	3	3	4	2	1
757	1	2	1	4	5	5	1	1	1	5	5	5	5	9	9	9	9	9	3	9	9	9	6	9	9	9	9	9	9	9	9	9	9	9	9	9	9	9	9	9	9	9	9	1	1	1	2	1	2
758	1	2	1	4	4	3	3	4	2	3	3	3	3	7	5	3	4	4	4	4	4	4	4	4	4	4	4	6	4	5	5	5	5	5	5	5	5	6	5	6	6	5	5	5	5	5	3	3	2
759	1	2	1	4	4	4	3	3	2	4	4	4	4	6	5	5	5	5	5	5	5	5	5	5	5	5	5	6	5	6	6	5	6	6	6	6	8	8	8	8	8	4	4	5	5	5	3	2	2
760	1	2	1	4	3	3	2	3	3	3	3	3	3	1	1	1	1	1	1	1	3	3	5	3	5	5	5	5	5	1	5	2	5	5	3	5	5	4	5	6	7	7	7	5	5	6	3	3	3
761	1	1	1	4	3	3	2	3	2	4	4	3	3	7	7	5	5	5	4	5	7	7	5	5	6	7	6	7	7	6	7	6	7	7	7	6	7	8	8	8	7	3	3	3	3	3	4	2	2
762	1	2	1	3	5	4	1	3	2	4	4	4	4	4	5	5	3	6	3	5	6	7	8	5	7	8	7	7	7	8	8	5	6	8	8	8	8	9	9	9	9	5	5	4	4	4	2	2	2
763	1	2	1	4	4	4	2	3	3	4	4	4	4	4	6	4	5	7	4	5	7	5	5	5	5	7	8	7	7	7	7	5	5	5	5	6	8	8	2	8	8	3	4	5	4	4	3	2	4
764	1	2	1	4	3	3	3	3	3	3	3	3	2	6	5	5	5	5	5	5	5	5	5	5	5	5	5	5	5	4	6	6	7	5	5	3	4	5	7	6	5	3	3	5	5	4	3	3	3
765	1	1	1	4	3	2	2	2	2	2	3	2	2	1	1	1	1	1	1	1	1	1	1	1	1	1	1	1	1	1	1	1	1	1	1	1	1	1	7	7	8	9	9	9	6	9	3	2	4
766	1	2	1	4	3	3	2	2	2	3	4	3	3	5	5	5	5	5	5	5	5	5	5	5	5	5	5	5	5	5	5	5	5	5	5	5	5	5	5	5	5	5	5	5	5	5	4	3	1
767	1	2	1	4	3	3	5	5	1	3	5	3	3	1	6	1	4	5	5	5	5	5	6	6	8	2	5	7	5	5	5	4	4	4	5	6	3	4	3	2	4	4	5	3	4	6	3	4	2
768	1	1	1	1	4	4	1	3	1	5	5	4	3	6	8	6	8	9	6	6	8	8	8	8	9	9	8	8	8	8	8	6	8	8	8	8	8	8	8	8	9	1	2	2	2	8	1	1	3
769	1	1	1	1	5	4	2	2	1	4	2	3	4	4	7	5	8	5	6	4	7	8	5	7	7	8	7	9	7	3	6	6	6	7	6	7	8	8	8	8	8	2	2	5	3	5	4	4	3
770	1	1	1	1	4	4	2	2	2	4	4	4	3	7	5	6	6	6	7	7	7	8	5	5	5	6	5	5	5	5	5	5	5	5	5	5	5	5	5	5	5	5	5	5	5	5	1	4	2
771	1	1	1	1	3	3	2	2	1	4	4	3	4	3	5	4	6	3	2	5	6	5	4	5	5	6	6	6	7	5	7	6	6	6	5	7	6	9	8	8	7	5	5	6	4	5	4	3	2
772	1	1	1	1	3	4	1	4	1	3	4	3	3	3	7	3	5	4	1	3	6	5	2	2	6	7	6	8	7	3	5	1	5	5	3	7	8	8	8	8	8	4	5	2	3	2	1	1	4
773	1	1	1	1	2	2	2	2	2	3	3	3	3	1	5	2	3	5	1	1	3	5	4	5	3	5	5	5	5	5	5	3	3	5	5	5	6	7	5	5	6	3	2	5	4	3	4	3	4
774	1	1	1	1	4	4	2	2	2	4	4	4	4	7	7	5	5	6	5	7	7	7	7	7	8	6	7	7	7	6	8	6	7	6	6	7	8	8	8	9	9	2	5	5	3	5	3	3	3
775	1	1	1	1	5	5	3	3	2	3	3	3	3	1	7	1	7	1	1	1	6	5	5	6	3	5	7	6	5	1	5	1	5	3	3	4	8	9	9	7	8	8	9	9	3	6	3	2	4
776	1	1	1	1	3	3	3	3	3	3	3	3	3	5	5	5	5	5	5	5	5	5	5	5	5	5	5	5	5	5	5	5	5	5	5	5	5	5	5	5	5	5	5	5	5	5	2	3	2
777	1	2	1	2	4	3	2	3	3	3	3	3	3	3	5	3	5	1	1	5	5	5	5	5	5	5	5	5	5	3	5	5	5	5	5	5	5	5	5	9	9	6	5	6	5	5	3	2	4
778	1	2	1	2	4	4	2	2	2	3	4	3	3	3	5	4	7	3	2	3	4	5	4	5	5	7	7	6	5	3	7	5	4	7	6	5	7	8	8	8	8	5	4	8	5	6	4	2	2
779	1	1	1	2	5	5	3	3	3	3	4	4	4	7	5	7	5	4	4	3	5	3	3	3	3	4	4	3	4	6	5	5	5	4	5	4	5	4	7	5	3	4	5	8	5	4	3	2	2
780	1	2	1	5	3	2	2	2	2	3	4	3	4	2	6	2	5	4	3	6	7	6	4	4	3	3	6	9	9	6	6	3	7	5	6	7	7	7	7	7	7	4	6	4	4	5	3	2	2
781	1	2	1	2	4	4	2	2	2	4	4	4	4	7	7	3	7	3	3	7	7	7	7	7	7	7	7	7	7	7	7	7	7	7	7	7	7	7	7	7	7	7	7	7	7	7	4	4	3
782	1	2	1	1	4	2	4	2	1	3	3	3	3	1	4	1	2	6	4	1	3	5	4	4	2	5	4	4	2	3	5	2	4	5	8	6	5	7	5	3	5	6	4	2	7	8	5	3	3
783	1	2	1	2	5	5	1	1	5	5	5	5	5	6	5	3	3	4	4	4	3	6	4	4	6	5	5	5	5	4	4	8	5	4	9	6	5	3	7	5	6	6	6	6	7	7	4	4	3
784	1	2	1	2	4	4	3	3	3	4	4	3	3	1	3	3	4	5	1	4	7	3	4	5	5	6	3	6	6	5	5	5	5	5	5	5	5	5	5	5	5	4	6	6	6	6	3	4	4
785	1	1	1	1	5	5	2	2	1	4	4	5	4	5	8	4	7	8	3	6	7	8	5	7	8	7	7	8	7	8	7	8	7	6	7	7	6	6	8	9	7	2	1	2	4	3	4	1	3
786	1	1	1	1	4	4	4	4	4	4	4	4	4	8	6	6	6	6	6	7	6	6	6	6	6	6	6	6	6	6	6	6	6	6	6	6	6	7	6	6	6	6	6	6	6	6	1	1	3
787	1	1	1	1	3	3	3	4	3	3	3	3	3	2	5	1	5	2	5	4	5	3	5	4	3	3	5	5	4	2	5	3	3	4	3	5	3	6	6	6	6	9	9	9	6	6	3	2	1
788	1	1	1	1	3	3	2	2	2	3	3	3	3	3	5	3	5	5	2	2	5	5	5	5	6	5	4	5	5	3	5	2	5	3	5	5	5	7	5	5	7	5	4	5	5	5	4	3	2
789	1	1	1	1	5	5	1	3	1	5	5	5	3	8	8	7	7	7	5	5	9	9	7	5	6	7	9	9	7	7	7	7	7	7	7	7	9	9	9	9	9	3	3	3	3	3	1	1	3
790	1	1	1	1	5	5	1	1	1	5	5	5	5	8	8	8	8	8	8	8	8	8	8	8	8	8	8	8	8	8	8	8	8	8	8	8	8	8	8	8	8	2	3	2	2	2	1	4	3
791	1	2	1	5	5	3	4	3	2	3	4	3	2	6	6	4	6	4	3	6	5	5	3	6	5	5	4	8	4	9	5	6	4	5	4	4	7	5	4	4	4	5	5	6	4	4	2	3	2
792	1	2	1	5	3	3	3	3	3	3	3	2	3	1	1	1	1	1	1	1	1	1	1	1	1	1	1	2	1	1	1	2	1	1	1	1	1	1	1	1	1	1	1	1	1	1	2	5	1
793	1	2	1	5	3	3	3	3	3	3	3	3	3	5	5	5	5	5	5	5	5	5	5	5	5	5	5	5	5	5	5	5	5	5	5	5	5	5	5	5	5	5	5	5	5	5	3	3	1
794	1	2	1	5	4	4	1	2	2	3	4	3	3	6	7	3	5	6	3	5	8	5	4	7	5	8	5	5	8	8	8	5	7	8	7	7	8	8	6	8	8	2	5	8	2	2	4	2	2
795	1	2	1	5	3	3	3	3	3	3	3	3	3	5	5	5	5	5	5	5	5	5	5	5	5	5	5	5	5	5	5	5	5	5	5	5	5	5	5	5	5	8	9	7	6	7	3	4	1
796	1	2	1	5	3	3	3	3	3	3	3	3	3	5	5	5	5	5	5	5	5	5	5	5	5	5	5	5	5	5	5	5	4	4	5	6	7	6	6	5	5	8	6	5	6	7	3	3	3
797	1	3	1	5	4	4	1	1	1	3	4	3	3	5	5	5	5	5	5	5	5	5	5	5	5	5	5	5	5	5	5	5	5	5	5	5	5	5	5	5	5	5	5	5	5	5	1	3	2
798	1	1	1	3	4	4	4	3	4	4	4	4	4	5	5	4	3	5	5	5	5	5	5	5	5	5	5	5	5	5	5	5	5	5	5	5	6	5	5	5	5	5	5	5	5	5	2	3	2
799	1	2	1	3	5	5	1	4	2	5	5	5	5	3	9	7	9	9	7	9	9	9	9	7	9	9	9	9	9	9	9	8	9	9	9	9	9	9	9	9	9	1	1	9	1	1	1	1	3
800	1	2	1	3	3	4	4	4	3	3	2	2	4	2	2	1	4	1	2	2	6	3	2	3	5	5	5	3	3	2	2	2	3	3	3	3	7	7	3	5	7	7	8	8	8	7	5	3	1
801	1	2	1	3	4	4	1	2	2	4	4	4	4	3	7	3	6	7	5	6	7	7	8	6	6	8	7	8	5	7	7	6	6	6	6	7	7	7	8	8	8	3	3	7	3	5	4	2	2
802	1	2	1	3	4	4	4	4	2	4	4	4	4	3	5	4	7	7	3	7	7	7	5	6	8	6	6	7	6	7	4	5	5	7	7	6	8	9	8	7	7	7	8	3	3	7	4	1	2
803	1	2	1	3	5	5	1	4	1	4	5	5	5	3	8	2	5	6	2	3	8	8	9	8	9	9	7	9	8	8	9	7	8	8	8	8	9	9	9	9	9	1	1	1	1	3	4	3	2
804	1	2	1	3	4	4	2	4	2	4	4	4	4	7	8	5	5	5	3	7	7	7	7	7	8	8	8	8	8	7	8	5	7	7	8	8	8	8	8	8	8	2	2	3	2	3	4	3	3
805	1	2	1	2	4	4	2	2	2	4	4	4	4	3	7	3	7	4	3	5	6	6	5	5	5	5	5	5	5	5	5	5	5	5	5	5	5	5	5	5	5	5	5	5	5	5	4	3	3
806	1	2	1	3	4	4	2	4	3	4	4	4	4	5	5	4	7	5	2	3	5	8	5	5	7	6	7	8	5	5	8	5	5	5	5	5	5	5	5	5	5	5	5	5	5	5	4	2	1
807	1	2	1	3	4	5	1	2	2	4	4	4	4	5	5	5	5	8	3	7	8	8	8	5	8	8	8	8	8	8	9	8	8	8	8	8	8	8	8	8	9	2	5	5	5	5	1	1	2
808	1	2	1	3	5	5	1	2	1	5	5	5	5	9	5	5	5	8	3	7	8	8	8	8	8	8	8	8	8	8	8	8	8	8	8	8	8	8	8	8	8	2	2	5	2	5	1	1	2
809	1	2	1	3	3	4	2	2	2	4	4	3	4	5	6	5	5	5	3	5	5	5	8	5	6	7	7	5	7	5	7	5	5	6	5	7	7	9	7	9	9	5	5	7	5	5	4	3	1
810	1	2	1	5	4	4	2	4	3	4	4	4	4	4	5	3	3	6	2	4	8	8	9	6	7	6	7	6	7	6	6	4	6	6	6	6	6	8	7	7	8	3	4	3	3	4	1	1	2
811	1	2	1	5	3	3	3	3	3	3	3	3	3	5	5	5	5	5	5	5	5	5	5	5	5	5	5	5	5	5	5	5	5	5	5	5	5	5	5	5	5	5	5	5	4	5	3	3	3
812	1	2	1	5	3	3	3	3	3	3	3	3	3	5	5	5	5	3	3	3	3	4	4	4	4	4	4	5	5	4	4	5	5	5	5	5	5	5	5	5	5	6	6	5	5	5	3	2	4
813	1	2	1	5	4	4	4	4	4	4	4	4	4	8	8	8	8	8	8	8	8	8	8	8	8	8	8	8	8	6	8	8	8	8	8	8	8	8	8	8	8	8	8	8	8	8	4	5	4
814	1	2	1	5	2	4	2	2	1	4	4	3	3	3	5	2	6	5	3	2	7	6	8	8	8	8	8	8	7	5	6	6	6	6	5	7	8	9	9	7	8	3	7	4	4	7	3	3	3
815	1	2	1	5	3	3	3	3	2	4	4	4	4	6	6	3	5	5	3	6	7	6	7	6	6	6	6	7	7	5	8	5	7	7	7	7	8	8	9	7	9	5	5	5	3	4	4	3	2
816	1	2	1	3	3	3	3	3	3	3	3	3	3	8	3	5	5	5	5	5	5	5	5	5	5	5	5	5	5	5	5	5	5	5	5	5	5	5	5	5	5	5	5	5	5	5	4	4	2
817	1	2	1	3	4	3	2	3	2	3	3	3	3	3	5	5	5	5	2	4	6	5	5	5	5	5	5	5	5	5	5	5	5	5	5	5	5	5	6	6	6	4	5	5	5	5	2	3	3
818	1	2	1	3	1	1	1	1	1	1	1	1	1	2	4	4	9	2	7	8	2	1	3	7	1	1	6	9	7	3	1	3	6	5	6	6	3	8	9	6	8	5	2	5	4	3	1	2	2
819	1	2	1	3	2	3	1	3	2	2	2	2	2	4	5	4	3	4	4	2	2	5	3	4	5	6	6	6	8	8	6	5	6	7	6	7	8	7	7	6	6	6	7	5	8	4	2	4	2
820	1	1	1	1	1	1	1	1	1	1	1	1	1	1	1	1	1	1	1	1	1	1	1	1	1	1	1	1	1	1	1	1	1	1	1	1	1	1	1	1	1	1	1	1	1	1	1	1	1
821	2	1	1	2	4	4	2	2	2	4	4	4	4	5	7	5	5	6	4	6	6	6	5	5	6	6	6	6	6	6	6	6	6	6	6	7	7	8	8	8	8	2	2	2	2	4	4	3	3
822	2	1	1	2	4	4	1	4	2	4	4	5	4	6	6	4	6	3	4	6	7	9	6	6	7	8	9	9	8	7	9	9	8	9	6	8	6	9	9	9	9	3	4	3	4	4	4	2	4
823	2	1	1	1	4	4	2	4	2	4	4	4	4	8	8	8	8	8	8	8	8	8	6	8	8	8	8	8	8	8	8	8	8	8	8	8	8	8	8	8	8	1	1	1	1	1	1	1	3
824	2	2	1	2	4	4	2	4	2	4	4	4	4	3	8	3	8	7	3	8	8	8	8	8	8	7	8	8	8	8	8	7	8	8	8	8	8	8	7	8	8	3	3	2	2	2	4	2	2
825	2	2	1	2	5	5	1	1	1	5	5	5	4	7	8	5	9	8	2	8	9	8	6	7	8	8	9	9	9	7	8	7	8	8	8	9	9	9	9	9	9	2	2	3	2	2	5	1	3
826	2	2	1	5	3	3	3	3	2	3	3	3	3	4	5	5	5	5	5	5	5	5	5	5	5	5	5	5	5	5	6	4	5	5	5	5	5	5	5	5	5	5	5	5	5	5	4	3	1
827	2	2	1	2	3	4	2	3	2	3	4	3	4	3	6	4	5	4	3	4	6	6	5	5	5	6	6	5	5	5	5	4	5	5	5	5	7	7	6	6	6	5	5	5	5	5	4	2	3
828	2	1	1	2	3	3	3	3	2	4	4	4	4	3	5	5	5	5	5	5	5	5	5	5	5	5	5	5	5	5	5	5	5	5	5	5	5	5	5	5	5	5	5	5	5	5	4	2	2
829	2	1	1	2	4	4	2	2	2	3	4	4	4	3	7	3	7	7	3	7	8	8	7	7	7	7	8	8	8	5	8	5	6	5	5	6	8	9	9	9	8	2	2	5	3	3	4	2	4
830	2	2	1	2	4	3	2	3	2	3	3	3	3	6	6	4	5	5	4	4	7	6	5	6	4	6	6	5	6	3	6	4	5	4	5	6	6	6	5	8	6	4	4	4	3	5	4	3	3
831	2	1	1	2	4	4	2	2	2	4	4	4	4	6	6	4	6	6	4	5	6	7	7	6	6	6	6	6	6	6	6	6	7	7	7	7	7	8	8	8	8	5	5	5	5	6	5	2	3
832	2	2	1	4	3	3	3	4	3	3	2	2	2	1	3	1	5	1	1	1	5	5	4	2	3	9	5	5	5	3	5	1	5	2	3	5	6	7	2	6	7	9	9	9	5	9	2	3	1
833	2	2	1	2	5	5	3	4	3	4	4	4	3	4	7	4	6	6	2	5	7	7	4	4	6	5	6	5	5	7	7	5	5	5	6	5	6	8	7	7	8	5	3	4	5	4	2	2	1
834	2	2	1	4	3	4	2	3	2	4	4	4	4	4	6	1	6	3	1	1	4	5	5	4	6	7	3	4	4	4	4	4	3	5	5	3	5	8	8	9	9	4	6	5	5	6	4	4	1
835	2	2	1	2	4	3	2	2	2	3	4	4	3	7	7	7	3	6	3	6	7	7	6	5	5	7	7	7	7	6	6	6	6	6	6	7	8	8	8	8	8	7	7	7	7	4	3	5	3
836	2	2	1	4	4	5	2	3	2	3	4	4	3	5	7	4	5	8	5	5	5	6	2	2	5	6	6	5	6	5	6	5	6	5	5	5	6	6	7	6	6	3	4	4	5	5	4	3	1
837	2	2	1	2	4	3	2	4	2	3	4	3	3	5	5	5	5	6	5	5	5	5	5	5	5	7	5	5	5	5	5	5	5	5	6	7	7	7	5	8	9	4	4	5	5	5	4	3	4
838	2	2	1	1	4	4	4	3	3	3	3	3	3	5	5	5	5	6	5	6	6	7	7	6	6	7	7	7	7	6	6	5	6	6	6	7	7	7	8	6	6	5	5	5	5	5	3	3	3
839	2	1	1	1	4	4	3	4	3	3	4	3	3	5	7	4	5	4	5	5	5	5	5	5	5	5	6	5	4	4	6	4	5	4	5	5	5	5	5	6	7	4	5	6	4	4	4	2	2
840	2	1	1	1	5	5	1	1	1	5	5	5	4	7	9	7	8	8	7	7	8	7	5	7	7	7	7	7	8	7	8	7	7	8	7	8	9	9	9	9	9	2	2	2	1	2	1	1	2
841	2	1	1	1	4	4	2	2	2	3	4	4	4	3	7	3	6	3	3	6	7	5	3	7	5	4	6	7	5	5	5	3	7	5	7	7	6	7	7	7	8	2	5	7	3	5	3	2	2
842	2	2	1	4	4	4	2	3	2	3	4	4	4	3	5	5	5	6	4	5	6	6	6	6	5	7	7	7	7	5	7	4	5	5	6	7	8	7	8	8	9	4	6	5	4	4	4	2	1
843	2	2	1	2	4	4	2	3	2	4	4	4	4	4	5	3	7	5	4	4	7	5	5	7	6	4	7	7	7	5	7	7	7	7	7	8	7	7	7	8	7	3	2	5	5	3	4	2	2
844	2	1	1	1	4	4	1	4	1	4	4	5	4	5	7	5	7	7	5	6	8	7	3	6	7	8	5	6	7	7	8	5	7	7	7	8	8	8	8	7	8	3	1	5	3	3	4	1	3
845	2	1	1	2	5	4	1	1	1	3	4	4	4	5	5	4	5	5	4	4	5	5	4	4	5	5	5	6	5	4	6	3	5	5	5	5	5	7	7	7	8	4	4	4	5	5	4	2	4
846	2	1	1	2	4	4	1	1	1	4	4	4	4	3	7	3	8	6	1	3	6	8	8	6	9	5	8	9	9	5	6	5	9	7	9	9	9	8	9	9	9	2	1	1	1	1	1	1	2
847	2	1	1	2	5	4	1	3	1	5	5	5	4	8	8	7	9	9	3	9	9	9	7	6	8	8	8	9	8	9	9	9	9	9	9	9	9	9	9	9	9	1	1	1	1	2	4	1	2
848	2	1	1	2	5	3	1	4	2	3	3	3	2	1	5	1	5	5	1	4	5	6	5	4	5	8	5	7	6	5	6	3	5	5	5	5	7	8	9	9	9	5	5	5	4	6	4	3	2
849	2	1	1	2	4	4	1	3	1	4	4	4	3	4	6	2	4	8	2	4	5	5	5	5	4	4	6	6	6	7	8	4	6	6	8	7	8	8	8	8	9	1	1	3	3	6	5	2	3
850	2	1	1	2	3	3	2	2	2	3	4	3	3	1	4	1	1	1	1	1	1	1	1	1	1	1	1	1	1	1	4	3	4	1	1	1	1	1	1	7	6	6	7	8	6	5	2	5	3
851	2	1	1	2	3	3	2	4	1	3	3	3	3	6	7	4	5	5	1	5	6	6	5	5	7	6	5	5	6	6	5	4	4	4	5	5	5	6	7	7	6	3	5	6	3	3	3	3	1
852	2	1	1	2	4	4	2	3	2	3	4	4	3	5	5	5	5	5	4	5	5	5	4	3	3	5	5	5	5	5	5	5	5	5	5	5	7	7	8	7	7	5	3	5	4	2	4	2	3
853	2	2	1	2	4	3	2	3	2	4	4	3	3	4	7	4	5	6	3	7	7	7	6	6	5	6	6	8	5	4	7	5	6	7	5	4	8	8	9	9	9	3	4	4	4	4	4	1	2
854	2	2	1	3	4	4	2	2	2	4	4	4	4	7	7	5	4	4	4	6	7	7	7	7	7	7	6	9	9	6	7	7	7	7	9	9	8	9	9	8	9	1	1	1	1	1	1	1	2
855	2	1	1	2	4	3	1	4	1	5	5	4	3	4	5	3	7	8	4	6	7	7	6	8	5	6	7	8	8	5	8	6	7	8	8	7	9	9	9	9	9	2	1	2	2	3	4	3	3
856	2	1	1	2	4	3	2	2	1	4	3	3	3	4	5	6	5	3	4	6	7	5	5	5	5	7	7	9	5	5	7	4	5	5	6	7	7	8	7	5	8	4	4	5	3	5	4	1	2
857	2	2	1	2	4	4	2	2	2	4	4	4	3	6	5	5	5	5	3	5	7	6	5	5	5	7	6	7	7	6	8	5	6	6	6	6	6	8	8	8	8	4	3	5	3	3	4	1	3
858	2	2	1	2	4	4	1	3	1	4	4	4	4	7	7	4	6	6	6	7	8	8	7	8	7	8	8	8	8	7	8	5	7	8	8	8	9	9	9	9	9	1	1	3	1	1	4	3	2
859	2	1	1	2	4	4	2	3	2	4	4	4	4	3	8	7	8	7	7	5	8	8	7	7	6	7	7	7	7	7	7	5	7	7	7	7	8	8	8	8	8	1	2	2	2	2	1	1	3
860	2	1	1	1	3	3	2	3	3	3	3	3	3	4	4	5	5	5	5	5	5	5	5	5	5	5	5	5	5	5	5	5	4	4	5	5	5	5	6	7	8	5	5	5	3	5	4	3	4
861	2	1	1	2	4	3	2	3	1	3	4	3	4	3	4	3	5	8	4	6	7	6	5	5	5	6	6	5	6	7	6	6	5	5	5	5	5	5	5	5	5	5	5	5	5	5	4	1	2
862	2	2	1	2	4	4	1	2	2	4	4	4	4	3	8	5	8	8	1	3	8	7	7	7	8	8	8	9	9	8	8	5	8	8	9	8	8	9	9	9	9	1	1	1	1	2	4	1	3
863	2	1	1	2	4	3	2	2	2	4	4	4	4	7	7	5	5	8	5	5	8	7	7	7	7	6	6	7	6	5	7	7	7	7	8	7	8	8	8	8	8	2	2	4	7	2	1	2	3
864	2	2	1	2	4	3	2	4	2	3	4	3	3	3	6	4	6	6	4	4	7	6	6	7	7	6	7	8	7	7	7	7	7	7	7	7	8	9	9	8	8	2	2	6	2	1	4	1	3
865	2	2	1	2	4	3	2	4	2	3	4	4	3	3	6	4	8	6	4	7	6	5	6	7	6	6	7	8	7	7	8	5	7	6	7	7	9	8	9	9	9	1	2	2	5	2	4	2	3
866	2	2	1	2	4	4	2	4	2	4	4	5	4	5	7	3	8	7	3	3	9	9	8	7	9	8	8	9	9	7	7	5	7	8	7	8	9	9	9	9	9	5	5	5	4	5	4	3	4
867	2	2	1	2	4	4	1	2	1	4	4	4	4	7	7	6	8	8	2	5	8	8	6	6	7	8	7	9	7	6	8	6	7	7	8	8	8	9	9	9	9	1	1	2	7	8	4	2	4
868	2	2	1	2	3	2	3	4	2	3	3	3	3	4	4	2	5	5	2	5	5	5	5	5	5	5	5	5	5	5	5	3	5	5	5	4	6	6	8	5	5	5	5	5	5	5	4	3	3
869	2	2	1	4	5	5	1	1	1	3	5	3	3	7	7	4	5	6	1	7	7	7	5	5	5	5	7	9	7	5	9	5	5	5	5	5	9	9	9	9	9	3	2	1	1	1	2	3	1
870	2	1	1	1	5	5	1	3	1	5	5	5	5	5	5	5	5	5	3	5	5	5	5	5	5	5	5	5	5	5	5	5	5	5	5	5	5	5	5	5	5	5	5	5	5	5	3	1	3
871	2	2	1	3	4	4	2	5	1	3	5	5	5	1	7	3	9	7	1	9	9	8	8	8	8	7	9	9	6	3	9	3	7	9	9	9	9	9	9	9	7	1	1	3	1	3	4	2	1
872	2	2	1	2	4	4	1	3	1	4	4	4	3	7	9	7	8	8	6	8	8	6	8	8	7	7	7	6	8	5	7	7	5	7	6	7	8	9	7	9	9	2	1	2	1	1	1	1	3
873	2	1	1	2	4	4	2	4	2	3	4	3	3	4	7	5	5	5	4	5	5	5	5	5	5	5	5	5	5	5	6	5	5	5	5	5	5	5	5	5	5	5	5	5	5	5	2	3	1
874	2	1	1	2	5	5	1	2	1	5	5	5	5	8	9	7	9	8	5	8	9	9	8	8	8	8	8	8	8	8	9	8	8	8	8	8	8	8	8	8	9	2	1	2	2	1	4	2	2
875	2	1	1	1	5	5	2	4	2	4	4	4	4	4	7	6	5	7	4	6	6	6	7	7	7	7	7	7	6	5	7	7	7	6	7	7	9	9	9	8	8	3	2	4	2	2	1	1	2
876	2	1	1	1	4	4	2	5	3	3	3	3	3	4	6	3	6	7	5	5	6	6	5	5	6	5	6	6	6	7	7	4	6	6	6	6	8	8	9	8	8	2	2	3	3	3	4	2	2
877	2	2	1	2	4	4	1	4	1	5	5	5	5	7	7	3	8	8	7	6	7	9	9	9	9	9	9	9	7	8	8	8	9	8	8	8	7	6	5	7	8	3	3	3	3	3	1	1	1
878	2	1	1	1	3	3	1	2	2	3	3	3	2	3	9	3	2	1	2	4	5	1	1	1	5	5	4	5	5	3	5	1	5	2	1	3	5	9	9	9	9	9	9	5	5	5	3	4	3
879	2	1	1	5	4	4	1	4	2	4	4	3	4	5	5	5	5	4	1	6	6	6	6	5	5	5	5	5	5	4	6	5	5	5	7	6	5	5	7	8	8	4	6	6	5	5	4	3	3
880	2	2	1	2	4	4	1	4	1	4	4	4	4	2	9	4	5	9	5	5	8	8	5	5	8	8	8	8	8	8	8	8	8	8	8	8	8	8	8	8	8	1	1	1	1	2	1	1	2
881	2	2	1	4	4	4	2	2	2	3	4	4	4	4	7	3	6	5	3	3	8	8	7	7	5	7	6	8	7	4	8	4	7	6	7	6	4	7	8	8	8	3	3	5	4	3	3	3	2
882	2	1	1	2	4	4	2	2	2	4	4	4	4	6	7	4	6	7	6	6	7	7	5	6	7	7	7	7	7	7	8	6	7	7	7	7	8	8	8	8	8	4	4	4	4	4	4	3	2
883	2	1	1	1	4	4	1	2	1	4	4	4	4	7	7	4	6	7	7	8	6	7	6	7	7	7	7	8	8	7	8	7	7	8	8	8	8	8	8	8	8	3	2	5	2	2	1	1	3
884	2	1	1	2	4	4	2	3	2	3	4	4	3	4	7	4	7	6	3	5	6	7	4	5	6	6	5	6	6	6	7	7	5	5	6	5	7	8	8	6	8	2	3	7	5	3	4	2	2
885	2	1	1	3	5	5	1	3	4	4	4	4	4	5	5	5	5	5	5	5	5	5	5	5	5	5	5	5	5	5	5	5	5	5	5	5	5	5	5	5	5	5	5	5	5	5	2	4	3
886	2	1	1	2	4	4	2	4	2	4	4	4	4	6	7	5	5	8	4	8	8	8	6	7	8	8	8	8	8	8	8	6	8	6	7	8	8	8	8	8	7	2	4	5	5	5	4	3	3
887	2	2	1	2	5	5	1	1	1	5	5	5	5	8	9	9	9	9	5	9	9	9	9	9	9	9	9	8	9	8	9	8	9	9	9	9	9	9	9	9	9	1	1	2	1	1	4	1	4
888	2	2	1	5	4	4	2	3	2	3	4	3	3	5	5	4	4	5	5	5	5	5	5	5	5	5	5	5	5	5	5	5	5	5	5	5	5	5	5	5	5	5	5	5	5	5	3	3	1
889	2	2	1	2	4	4	3	3	2	4	4	4	4	3	5	3	6	7	5	5	5	7	7	6	8	8	7	7	7	7	9	7	7	8	8	8	8	9	9	9	9	2	2	3	1	2	4	2	3
890	2	1	1	1	4	4	4	4	4	4	4	4	4	4	4	4	4	4	4	4	4	6	4	6	4	4	6	4	4	4	4	3	4	6	6	6	9	7	1	9	1	3	7	6	5	8	3	4	3
891	2	1	1	1	4	4	1	3	1	4	5	5	5	8	8	8	8	8	7	8	9	9	7	8	7	8	8	9	9	7	9	9	9	9	9	9	9	9	9	9	9	1	1	1	1	2	4	2	1
892	2	2	1	2	4	4	2	2	2	4	4	3	4	7	7	7	7	7	3	3	8	7	6	7	6	6	6	6	6	6	6	6	6	6	6	6	6	6	8	6	8	5	6	6	6	5	2	2	2
893	2	1	1	1	4	4	2	2	2	3	4	4	4	4	7	4	7	7	5	5	7	7	6	7	7	7	6	7	7	7	8	5	6	5	5	7	8	8	8	8	8	2	2	3	2	3	4	2	4
894	2	1	1	2	4	4	1	1	1	5	5	5	4	8	8	8	8	8	7	8	8	8	8	8	7	8	7	7	7	8	8	8	8	9	9	9	8	8	9	9	8	1	1	1	2	2	4	1	3
895	2	2	1	2	4	4	1	2	2	4	4	4	4	7	7	7	7	7	5	7	7	7	7	7	7	7	7	7	7	7	7	7	7	7	7	7	7	7	7	7	7	3	3	3	3	3	4	4	2
896	2	1	1	2	4	4	2	3	2	4	4	4	4	4	6	3	7	6	5	6	6	6	4	7	6	6	6	7	6	5	8	5	7	7	7	7	7	7	7	7	7	3	4	4	4	5	4	2	2
897	2	1	1	1	4	4	1	3	2	3	5	3	4	3	5	4	6	8	3	4	7	6	6	5	6	6	7	6	6	6	5	4	5	6	6	7	9	9	9	9	9	1	1	7	1	3	4	3	4
898	2	2	1	2	4	3	1	3	1	4	4	4	4	8	7	6	6	6	6	6	6	6	6	6	6	4	6	6	6	6	7	6	6	7	6	6	6	6	7	7	7	3	3	3	3	3	4	1	2
899	2	1	1	2	4	4	2	2	2	4	4	4	4	6	6	4	7	6	4	3	8	6	6	4	4	6	6	4	6	6	6	5	5	4	5	6	4	6	6	6	5	5	5	5	4	6	2	4	2
900	2	1	1	1	4	3	2	2	1	4	4	4	4	3	4	4	4	6	4	6	7	6	4	6	5	6	5	6	6	6	7	6	7	5	6	6	8	7	9	9	9	1	1	4	2	7	4	4	1
901	2	1	1	1	4	3	2	3	1	3	4	3	3	5	5	3	6	8	5	5	7	7	5	5	5	7	5	6	7	5	8	4	5	5	8	8	8	9	9	8	9	3	5	5	3	5	4	2	4
902	2	2	1	1	4	4	2	2	2	4	4	4	4	3	7	6	6	7	2	4	8	6	6	5	7	6	8	8	8	6	7	6	8	8	8	8	8	8	8	8	8	2	2	3	4	3	1	2	2
903	2	2	1	5	4	4	2	5	2	3	3	3	3	5	5	3	5	2	2	3	3	3	5	5	5	6	5	5	5	3	3	3	3	3	3	3	8	6	3	3	5	7	8	8	7	7	3	3	2
904	2	2	1	5	3	3	2	2	1	2	3	3	4	4	3	4	4	3	3	3	3	5	5	5	6	5	6	5	6	5	7	3	6	5	5	6	8	7	9	8	8	5	7	7	5	4	2	3	3
905	2	1	1	1	4	4	2	4	2	4	4	4	4	7	8	7	7	8	5	8	8	8	8	8	8	7	9	8	5	8	8	8	7	7	8	8	8	8	8	8	9	1	2	2	2	2	4	1	4
906	2	2	1	4	3	3	2	3	3	3	3	3	3	3	6	3	9	4	3	5	5	5	5	5	5	5	5	5	5	5	5	3	4	4	5	5	5	4	5	5	5	7	5	5	5	5	3	3	1
907	2	2	1	5	4	3	2	3	3	3	2	4	3	3	8	3	8	3	2	3	5	5	5	5	5	5	5	6	5	3	3	3	6	5	5	6	5	5	6	9	8	5	9	5	5	5	5	3	2
908	2	2	1	2	4	4	2	2	2	4	4	4	4	3	8	5	3	5	3	5	5	5	5	5	5	5	5	7	7	7	7	5	6	5	5	5	5	7	9	8	8	3	5	4	4	4	3	2	2
909	2	2	1	2	4	4	1	4	2	4	4	3	4	3	5	3	4	6	2	5	8	7	6	7	7	7	6	6	6	7	7	7	7	7	7	7	8	8	8	8	8	3	3	4	3	4	4	3	4
910	2	2	1	2	4	4	2	2	2	3	4	3	3	4	6	3	3	5	2	4	7	6	3	6	4	7	6	5	5	3	6	3	6	5	5	6	7	7	7	7	7	5	3	5	5	4	3	3	2
911	2	2	1	2	4	4	2	3	2	3	4	4	4	7	7	5	5	3	3	5	6	5	4	4	5	6	5	6	5	6	6	4	6	5	5	5	8	8	8	8	9	3	3	5	3	4	3	3	2
912	2	1	1	2	4	4	1	3	1	4	5	4	1	3	7	3	7	7	3	3	8	7	6	8	7	8	7	7	7	7	8	5	6	7	8	7	8	8	8	8	8	2	2	3	2	2	3	2	2
913	2	2	1	2	4	4	2	2	2	3	4	4	3	4	7	3	3	5	3	5	7	5	5	6	6	6	6	6	6	5	6	3	5	5	5	6	7	8	8	8	8	5	4	4	3	6	3	2	1
914	2	2	1	2	4	4	2	2	2	4	4	3	4	4	5	4	4	6	3	3	6	6	4	6	6	7	5	6	6	3	7	5	5	5	5	7	9	9	8	8	9	2	3	5	2	3	4	2	2
915	2	1	1	1	5	5	1	3	1	5	5	5	5	5	5	3	5	5	3	4	8	7	5	5	6	5	6	6	6	5	8	5	6	6	7	8	8	8	9	8	8	3	3	5	5	5	4	1	3
916	2	1	1	1	5	5	1	1	1	5	5	5	4	3	7	4	1	7	1	3	9	9	8	8	8	7	9	9	9	7	9	7	6	9	9	9	9	9	9	9	9	1	7	5	5	4	1	1	1
917	2	1	1	1	5	5	1	3	1	5	5	5	5	5	5	5	5	6	4	8	8	7	9	9	9	9	9	9	9	6	9	7	7	9	8	9	9	9	9	9	9	2	3	3	4	9	1	1	2
918	2	1	1	1	4	4	2	2	1	3	5	4	4	7	6	4	5	5	5	7	8	7	7	9	9	9	9	9	9	6	9	5	7	7	7	7	9	9	9	9	9	3	4	5	1	4	3	4	3
919	2	2	1	2	4	4	3	4	3	3	4	3	4	4	7	3	6	5	3	5	7	5	5	5	5	7	6	5	5	6	7	4	5	6	5	7	8	7	7	8	7	5	3	2	3	2	4	2	1
920	2	1	1	1	4	4	2	4	2	3	4	3	3	6	6	4	5	4	4	4	6	5	4	6	5	6	5	5	5	5	6	4	5	5	5	5	7	8	8	8	8	5	5	5	5	4	3	5	1
921	2	2	1	2	4	3	1	3	1	4	4	3	3	5	5	5	5	5	4	5	5	5	5	5	5	5	5	5	5	5	6	5	5	5	5	5	5	8	7	5	5	4	4	5	5	5	4	4	4
922	2	1	1	1	3	3	3	3	3	3	4	4	4	3	3	4	3	5	3	7	5	3	5	5	6	6	5	5	5	5	5	5	4	5	4	4	7	5	6	7	7	5	6	7	5	5	3	3	2
923	2	1	1	1	3	4	1	1	1	4	5	5	5	7	7	6	6	6	5	5	7	6	7	6	6	6	6	7	7	6	6	5	6	6	6	6	7	7	7	6	6	1	1	6	1	5	4	1	3
924	2	1	1	2	4	4	2	2	1	3	5	3	3	7	6	3	5	6	4	6	6	7	7	8	7	7	7	7	7	6	6	3	5	5	6	6	7	8	9	2	9	3	2	3	2	2	4	2	3
925	2	1	1	1	4	5	1	1	1	4	4	4	4	7	8	8	8	7	7	7	9	8	5	7	9	7	8	9	9	7	8	8	8	8	8	8	8	9	9	9	9	1	1	2	1	1	4	1	3
926	2	1	1	1	5	4	3	3	2	3	3	2	3	7	7	4	7	3	3	7	5	3	2	7	3	6	5	5	3	5	5	3	3	5	5	7	8	8	4	8	7	5	6	5	3	3	3	3	4
927	2	1	1	1	4	4	2	4	4	4	4	4	4	7	4	3	3	2	3	8	7	8	9	9	7	5	7	6	6	7	8	5	5	9	5	6	4	5	2	1	3	8	8	4	4	2	2	4	4
928	2	1	1	1	3	3	3	3	3	3	3	3	3	5	5	5	5	5	5	5	5	5	5	5	5	5	5	5	5	5	5	5	5	5	5	5	5	5	5	5	5	5	5	5	5	5	4	3	2
929	2	2	1	5	5	5	1	3	1	4	4	4	4	4	5	4	6	5	3	3	7	6	6	6	6	7	6	7	7	4	7	6	7	7	7	6	9	9	6	9	9	2	2	9	3	5	3	3	2
930	2	1	1	2	5	5	1	1	1	5	5	5	5	8	9	8	9	9	5	8	9	9	9	9	9	9	9	9	9	8	9	9	9	9	9	9	9	9	9	9	9	1	1	1	1	9	1	1	2
931	2	2	1	5	4	4	2	3	2	4	4	4	4	7	7	4	6	6	7	7	7	6	6	6	6	6	7	7	7	7	6	5	6	6	6	6	7	7	5	7	7	4	4	5	3	4	4	2	2
932	2	1	1	4	4	4	2	3	2	3	3	3	3	4	4	3	4	4	2	3	5	5	5	5	4	6	6	6	5	4	5	3	4	4	4	5	6	6	7	7	7	5	5	5	5	5	5	3	3
933	2	2	1	4	4	4	1	1	1	4	5	4	4	8	8	7	8	8	7	7	9	8	7	7	8	8	8	9	8	7	8	7	8	8	8	8	8	8	9	8	8	1	1	1	1	1	1	1	3
934	2	2	1	4	4	4	3	3	4	3	3	3	3	4	5	3	5	6	3	3	5	6	4	3	5	6	6	6	5	5	4	4	4	4	6	6	8	8	3	6	5	4	4	4	5	5	1	3	2
935	2	2	1	4	4	4	1	3	1	5	5	5	3	8	8	6	8	9	6	7	8	9	7	7	7	8	8	8	7	7	9	7	8	9	9	9	9	9	9	9	9	1	1	9	1	2	1	2	2
936	2	2	1	4	4	4	4	5	1	4	5	4	4	7	8	5	7	8	4	8	9	8	6	8	8	9	8	9	7	6	7	8	8	6	8	8	8	9	8	8	8	2	1	2	2	2	3	1	3
937	2	2	1	4	4	4	2	2	1	4	4	4	3	4	5	4	6	6	1	4	7	6	6	6	7	7	5	9	8	6	7	4	6	6	7	7	8	9	9	6	6	1	6	4	4	3	4	2	2
938	2	2	1	5	4	4	2	3	2	3	4	4	4	7	7	6	7	5	7	7	8	8	5	5	7	5	8	5	6	5	8	5	7	8	7	5	6	8	7	8	7	3	3	3	3	2	4	2	2
939	2	2	1	5	4	4	3	3	2	4	3	3	4	5	5	5	6	3	4	4	3	3	4	3	6	5	7	7	7	3	6	4	4	6	4	3	7	7	9	9	9	7	7	5	3	3	3	3	2
940	2	1	1	2	4	5	3	3	1	4	4	4	4	4	5	3	6	5	2	6	6	6	4	4	5	6	6	6	6	5	6	6	6	6	6	6	6	6	6	6	6	6	6	6	6	6	3	1	2
941	2	1	1	3	3	3	3	3	3	3	3	3	3	5	5	4	6	5	5	5	4	5	4	5	5	5	5	5	5	5	5	5	5	5	7	6	7	7	7	5	7	3	3	5	5	5	4	2	2
942	2	2	1	4	4	4	2	3	2	3	4	3	3	4	5	4	7	6	3	5	7	7	5	5	7	7	7	7	6	3	6	5	7	7	7	6	8	8	6	7	8	3	3	3	3	3	4	3	4
943	2	1	1	1	4	4	2	2	2	4	4	4	4	3	7	3	6	6	6	7	6	6	3	6	6	6	7	7	7	6	7	6	6	6	6	6	6	6	6	6	6	4	4	6	6	6	4	1	2
944	2	2	1	1	4	3	2	3	2	3	3	3	3	5	5	4	5	5	5	4	5	5	5	5	5	5	5	5	5	3	5	5	5	5	5	5	5	5	8	6	5	5	5	5	5	5	3	3	3
945	2	1	1	1	4	3	1	4	1	4	4	3	3	5	5	5	6	5	3	6	7	5	4	5	5	7	5	6	5	5	6	5	5	6	6	6	8	8	8	8	8	2	2	3	2	2	4	2	2
946	2	1	1	1	5	5	1	4	1	5	5	5	5	9	9	9	9	9	9	9	9	9	9	9	9	9	9	9	9	8	9	9	9	9	9	9	9	9	9	9	9	1	1	5	1	1	3	1	1
947	2	1	1	1	4	4	1	3	1	4	4	4	4	7	6	5	6	6	1	7	6	6	5	6	7	8	8	8	9	9	9	7	9	9	9	9	9	9	9	9	9	1	1	3	1	1	1	2	2
948	2	1	1	1	5	5	2	3	2	4	4	4	4	5	8	3	5	7	5	5	6	8	5	5	5	5	5	6	8	5	9	5	5	6	6	6	7	8	8	8	8	4	5	5	2	5	5	2	1
949	2	1	1	1	4	3	3	2	3	4	4	3	4	3	3	1	4	1	4	1	6	3	7	7	7	8	5	5	3	2	7	4	6	3	6	4	4	8	8	8	8	3	7	8	4	7	5	3	3
950	2	1	1	1	4	4	2	3	3	3	3	2	3	4	3	3	3	4	2	2	3	3	2	6	5	8	3	5	4	4	2	1	6	3	5	7	5	3	5	5	5	3	3	6	5	5	3	4	2
951	2	1	1	1	3	3	3	3	3	3	3	3	3	5	3	5	5	5	5	5	5	5	5	5	5	5	5	5	5	5	5	5	5	5	5	5	5	5	5	5	5	5	5	5	5	5	1	2	1
952	2	1	1	1	4	4	2	2	2	4	4	4	4	6	8	5	6	7	4	7	8	8	5	5	6	5	8	6	8	7	8	6	6	6	6	6	6	6	8	8	8	5	5	5	4	4	1	1	3
953	2	2	1	1	4	4	1	2	1	5	5	5	5	7	8	4	8	9	4	6	9	9	6	8	7	9	6	9	9	7	9	7	8	6	7	9	9	9	8	9	9	2	4	4	9	2	1	3	3
954	2	1	1	1	4	3	3	3	3	3	4	3	3	5	5	5	3	3	3	5	5	5	5	5	5	5	5	5	5	5	7	5	5	5	5	5	5	5	5	5	5	3	5	5	5	5	3	4	4
955	2	1	1	1	4	4	4	3	2	3	4	4	4	5	5	5	5	5	4	5	4	5	5	5	5	6	5	4	4	5	5	4	4	4	5	5	8	8	9	5	6	5	5	5	2	2	4	2	2
956	2	2	1	1	4	4	2	3	2	3	4	4	3	2	6	1	5	6	2	6	6	6	2	7	3	4	6	6	3	3	3	4	4	4	7	5	5	7	5	7	7	5	5	5	5	5	4	2	3
957	2	1	1	1	1	2	5	1	3	2	5	4	3	1	2	2	2	3	4	6	3	2	2	4	6	3	2	4	3	2	6	4	2	1	2	3	1	3	3	3	2	5	6	5	5	4	2	5	4
958	2	1	1	1	4	4	2	3	2	4	4	4	4	5	5	5	5	5	4	5	7	7	5	6	5	5	6	6	7	6	6	6	6	7	7	7	7	7	7	7	7	3	3	4	3	5	4	4	3
959	2	1	1	1	4	4	1	3	2	4	4	4	4	6	6	5	5	5	3	5	6	6	5	5	6	6	5	6	6	6	6	5	6	6	6	6	7	7	8	8	8	4	4	6	5	4	3	4	1
960	2	1	1	1	2	3	2	2	2	3	4	2	3	3	3	2	2	1	1	1	3	1	2	2	3	7	5	2	5	1	5	1	5	2	2	2	8	9	8	8	8	8	8	9	2	8	3	3	4
961	2	2	1	1	5	5	1	4	5	5	5	5	5	7	9	7	8	9	6	9	8	8	6	3	8	8	8	8	8	8	9	9	9	9	9	9	9	9	9	9	9	3	2	2	3	2	1	2	3
962	2	1	1	1	5	5	2	3	1	4	4	4	3	5	6	3	5	5	4	5	7	7	5	5	5	5	5	5	7	5	6	5	5	6	6	7	8	9	9	9	9	3	3	5	3	5	3	3	2
963	2	1	1	2	3	3	3	3	3	3	3	3	3	6	6	6	6	6	6	6	6	6	6	6	6	6	6	6	6	6	6	6	6	6	6	6	6	6	6	6	6	6	6	6	6	6	3	2	2
964	2	1	1	2	5	5	5	5	5	5	5	5	5	1	6	9	9	9	9	9	9	9	9	9	9	8	9	9	9	9	7	8	7	5	6	4	4	6	6	2	4	3	3	3	3	3	2	3	2
965	2	2	1	1	3	4	2	4	3	1	2	2	4	9	4	3	1	5	4	4	4	4	4	3	5	7	8	4	3	5	8	4	6	6	6	5	4	5	3	2	4	2	3	1	4	5	3	5	4
966	2	1	1	1	4	4	2	2	1	3	4	4	4	5	8	5	6	7	4	5	7	5	4	6	6	7	6	5	7	5	6	5	7	6	7	7	8	9	9	9	9	2	2	7	1	5	4	2	2
967	2	1	1	1	3	3	2	3	2	2	2	2	2	2	2	1	2	1	1	2	2	2	2	2	2	5	5	3	7	2	5	2	2	2	2	2	8	8	8	8	8	8	9	9	2	8	3	3	4
968	2	1	1	1	4	4	2	3	2	3	4	4	4	7	7	5	7	6	5	5	5	7	6	7	7	7	7	7	7	7	8	5	5	5	5	5	5	5	5	5	8	3	3	5	3	3	4	4	3
969	2	1	1	1	3	3	2	2	2	3	3	3	4	6	7	5	4	5	5	5	5	6	4	5	5	4	6	5	5	3	6	5	5	5	5	7	8	9	9	9	9	1	2	4	1	1	4	2	1
970	2	1	1	1	4	4	2	2	2	3	4	3	4	6	6	5	4	6	4	5	6	5	5	4	6	7	6	6	7	5	7	6	6	6	7	7	7	7	7	7	6	4	3	3	5	5	4	2	3
971	2	2	1	1	4	4	2	2	2	4	4	4	4	5	8	5	6	5	4	6	8	8	5	8	8	8	8	8	8	8	8	7	8	8	8	8	8	8	8	8	8	4	4	5	2	4	1	1	2
972	2	1	1	1	4	5	1	1	1	5	5	5	5	9	9	5	8	9	4	9	9	9	9	9	7	9	9	9	9	9	9	9	9	9	9	9	9	9	9	9	9	1	1	1	1	1	1	1	2
973	2	1	1	1	5	5	1	4	2	4	4	3	3	5	5	5	5	5	5	5	5	5	5	5	5	5	5	5	5	5	5	5	5	5	5	5	5	5	5	5	5	5	5	5	5	5	5	3	1
974	2	2	1	5	4	3	4	3	3	2	3	3	3	4	2	4	5	6	7	8	6	6	5	5	5	4	7	5	7	6	5	5	5	6	4	2	3	4	4	4	5	4	8	6	4	5	2	3	2
975	2	2	1	5	4	4	2	3	2	4	4	3	3	5	5	3	6	6	3	3	6	6	3	6	6	7	5	6	6	4	6	4	6	6	6	6	7	7	8	7	7	3	4	5	4	7	5	3	3
976	2	2	1	5	3	3	3	4	3	3	3	3	3	4	3	2	3	5	5	3	5	5	5	5	3	7	5	5	5	5	5	5	5	5	5	3	7	7	8	5	7	5	7	7	7	6	3	2	1
977	2	2	1	5	3	3	2	2	2	4	4	3	3	5	5	5	5	6	5	5	5	5	5	5	6	7	6	4	7	5	6	5	5	7	6	7	9	9	9	9	9	4	4	4	3	3	3	2	3
978	2	2	1	5	4	2	2	2	2	3	3	3	3	3	5	3	7	5	1	4	6	6	5	7	6	9	6	5	6	3	6	3	3	4	4	6	8	8	8	8	7	5	5	6	4	4	4	3	2
979	2	2	1	5	4	4	1	2	1	4	5	5	4	5	5	5	5	5	5	5	5	5	5	5	5	5	5	5	5	5	5	5	5	5	5	5	5	5	5	5	5	5	5	5	5	5	4	1	2
980	2	2	1	5	3	3	2	3	2	3	4	3	3	3	5	3	4	4	3	5	4	4	6	4	4	7	5	5	5	5	6	4	5	4	5	5	5	5	7	7	8	5	5	6	5	5	4	2	1
981	2	2	1	5	4	3	3	2	2	4	4	4	4	3	5	7	6	5	3	5	3	5	4	7	6	7	6	7	7	5	7	5	6	6	6	6	6	7	7	7	7	5	6	6	3	5	5	2	2
982	2	2	1	5	4	4	1	4	2	4	5	4	4	7	8	7	7	3	5	4	8	8	8	7	7	7	7	8	7	7	8	8	8	6	5	7	8	8	8	8	8	5	3	6	3	2	4	2	2
983	2	2	1	5	4	4	2	2	2	4	4	4	3	6	6	4	6	5	3	4	6	6	5	4	5	6	6	6	6	5	7	5	6	5	5	5	6	6	6	6	6	5	5	5	4	5	1	2	2
984	2	2	1	5	3	3	2	3	2	3	4	3	3	3	5	3	5	5	2	2	6	6	5	5	6	6	5	4	7	5	6	5	5	5	5	6	6	8	8	7	7	5	5	5	4	4	5	2	1
985	2	2	1	5	4	4	2	4	2	3	4	3	3	4	5	4	5	3	3	5	5	5	5	5	6	8	8	8	7	4	9	5	5	6	6	6	9	9	9	8	8	5	5	5	3	5	3	3	2
986	2	2	1	5	4	3	1	3	1	3	5	3	4	5	5	5	6	4	1	5	5	5	5	5	5	7	5	5	5	4	6	2	5	5	5	5	8	8	8	8	8	5	5	8	3	5	2	2	1
987	2	2	1	5	4	3	2	3	2	3	4	4	3	4	4	3	3	4	2	3	6	5	5	5	5	6	5	5	5	5	5	3	5	5	5	5	8	8	8	8	8	4	7	6	4	4	4	3	2
988	2	2	1	5	3	3	2	2	2	2	3	3	3	2	5	2	3	3	3	3	3	3	3	3	2	5	3	3	3	4	5	3	4	3	3	3	7	7	7	7	7	6	7	7	4	6	4	3	3
989	2	2	1	5	3	3	4	4	3	2	2	1	2	3	3	2	5	1	2	1	3	2	6	9	7	5	5	3	5	5	5	3	2	3	4	6	3	6	5	9	8	6	6	7	7	6	4	3	1
990	2	2	1	5	4	3	2	3	2	3	3	3	3	5	5	2	2	2	2	2	3	3	2	2	3	7	3	3	6	6	5	3	3	4	3	5	7	7	8	7	7	5	8	8	5	6	3	3	4
991	2	2	1	5	2	2	3	4	3	3	3	3	3	2	2	2	2	1	1	1	1	1	1	1	3	3	2	1	1	1	7	1	1	1	1	1	1	1	5	5	5	7	9	9	9	9	4	3	1
992	2	2	1	5	3	3	5	3	1	1	1	1	1	1	1	1	1	1	1	1	1	5	3	4	3	4	5	5	5	5	5	5	5	5	5	5	4	5	4	4	3	4	8	5	8	4	3	3	1
993	2	2	1	5	3	3	2	2	4	4	4	4	4	3	3	3	3	2	2	5	5	5	5	5	5	5	6	6	6	5	7	3	6	5	5	6	7	7	7	7	7	3	6	3	4	5	3	2	2
994	2	2	1	3	3	3	3	3	3	3	3	3	3	3	3	3	3	3	3	3	5	5	5	5	5	5	5	5	5	5	5	5	5	5	5	5	5	5	5	5	5	5	5	5	5	5	4	2	4
995	2	2	1	3	4	4	2	3	3	4	3	3	3	5	7	4	5	5	5	5	5	5	5	5	5	5	5	5	5	5	5	5	5	5	5	5	5	5	5	5	5	5	5	5	5	5	4	3	2
996	2	2	1	3	4	4	2	2	2	4	4	4	4	4	4	4	7	7	6	6	6	8	6	8	8	8	8	8	8	8	8	7	7	7	8	8	8	8	8	8	8	2	2	2	2	2	4	2	2
997	2	1	1	3	3	3	3	3	3	3	3	3	3	4	4	4	4	4	4	4	4	4	4	4	4	4	4	4	4	4	4	4	4	4	4	4	4	4	4	4	4	4	4	4	4	4	1	3	2
998	2	2	1	3	4	4	1	3	1	4	4	4	4	7	7	5	3	8	5	5	5	5	5	5	5	5	5	5	5	5	5	5	5	5	8	7	7	5	5	5	5	5	5	5	5	5	1	1	4
999	2	2	1	3	4	3	2	3	1	3	3	3	3	5	5	5	5	5	1	3	5	7	7	7	5	7	7	7	7	5	5	3	5	5	5	5	5	5	5	5	5	5	5	5	5	5	4	3	2
1000	2	1	1	3	4	3	2	2	2	3	4	4	4	5	7	5	6	7	5	7	7	7	7	7	6	7	7	7	5	6	5	6	6	6	7	7	7	7	7	7	7	5	4	5	4	4	4	3	3
1001	2	2	1	3	3	3	4	3	4	2	4	2	4	3	4	2	3	2	1	3	6	5	6	8	8	8	8	3	2	3	6	2	6	4	6	4	8	7	6	8	8	8	8	8	8	2	4	3	1
1002	2	2	1	3	3	3	2	4	2	3	4	3	3	3	5	4	5	2	2	5	5	5	5	5	5	8	5	5	5	5	5	5	5	5	5	8	9	9	9	9	9	8	6	5	4	6	2	3	1
1003	2	2	1	3	4	3	1	2	1	4	4	4	4	7	8	6	9	7	6	8	9	9	6	6	5	7	9	9	5	4	9	7	7	6	7	7	9	7	9	9	9	2	2	2	2	2	4	3	1
1004	2	2	1	3	4	4	2	5	2	3	4	3	4	1	5	1	3	2	1	3	5	5	6	3	5	9	6	6	5	3	5	1	5	3	3	5	8	8	8	8	8	7	8	8	4	4	5	3	1
1005	2	1	1	3	4	3	1	3	1	3	5	3	4	5	7	5	5	6	4	4	6	5	5	5	5	5	5	7	5	4	5	4	5	5	5	5	9	9	9	9	9	3	3	5	5	5	4	3	2
1006	2	2	1	3	4	4	1	1	1	5	5	5	4	7	9	5	7	8	2	3	6	5	5	6	8	8	7	6	9	8	9	5	8	9	9	9	8	9	8	9	8	1	1	1	3	3	4	3	2
1007	2	2	1	3	5	5	1	3	2	4	5	5	4	5	7	5	6	7	6	8	7	7	7	7	7	7	7	7	7	7	8	7	7	8	8	8	8	8	8	8	8	2	2	3	3	4	1	2	3
1008	2	2	1	3	4	4	1	2	2	3	4	4	4	5	5	3	5	3	3	3	5	4	3	3	4	5	2	5	5	5	8	5	5	5	4	2	9	8	9	9	9	5	5	6	2	5	4	3	1
1009	2	2	1	3	4	4	2	4	2	3	4	4	4	4	8	2	6	7	1	6	7	6	6	5	6	6	5	6	6	4	8	4	6	6	6	6	7	8	8	8	8	4	4	6	5	3	5	3	1
1010	2	2	1	3	4	4	2	3	1	3	5	5	4	5	5	3	5	8	2	3	5	5	5	5	5	5	5	5	5	5	8	4	5	5	5	5	5	6	5	5	5	5	5	5	5	5	1	4	2
1011	2	2	1	3	5	5	5	5	5	5	5	5	5	5	8	5	8	7	5	5	8	8	8	8	8	8	9	9	9	7	9	9	9	8	8	8	8	8	8	8	8	2	2	8	2	2	4	3	3
1012	2	2	1	3	4	3	1	2	2	4	4	4	3	6	6	3	7	6	6	6	8	8	5	6	5	6	7	6	5	5	8	6	7	6	5	8	7	7	8	8	8	5	4	4	3	4	5	2	2
1013	2	2	1	3	3	3	3	3	3	2	3	3	3	2	5	1	1	1	1	1	5	1	1	1	1	3	5	3	2	5	3	3	3	2	2	3	7	5	5	7	5	6	6	6	5	5	4	3	2
1014	2	2	1	3	4	3	2	2	2	4	4	4	4	3	3	3	6	8	1	5	7	7	6	6	5	6	7	8	7	7	7	3	5	8	8	8	8	8	9	8	8	2	1	2	2	2	4	1	2
1015	2	2	1	3	4	4	2	2	2	3	3	3	3	3	5	3	5	3	3	3	5	5	8	5	5	5	5	7	7	7	7	5	7	5	5	5	8	8	8	8	8	3	5	5	3	2	4	3	3
1016	2	2	1	3	4	4	1	4	1	4	5	5	4	8	8	8	8	8	7	8	8	8	8	8	7	8	8	8	8	8	9	8	8	8	8	8	9	9	9	9	9	1	1	1	1	1	1	1	2
1017	2	2	1	3	5	4	1	4	1	4	4	4	4	5	7	5	7	7	5	7	7	7	5	5	7	7	7	9	7	5	8	7	7	5	7	8	8	8	8	7	7	3	3	5	7	3	4	2	2
1018	2	2	1	3	4	4	2	4	3	3	2	3	3	5	5	6	5	6	4	4	4	4	5	4	4	4	5	5	5	5	5	3	5	4	4	5	5	5	9	8	7	8	5	8	5	5	2	2	4
1019	2	2	1	3	4	4	1	2	1	4	4	4	4	7	7	5	6	7	4	5	8	8	8	8	7	7	7	8	7	7	8	7	8	8	8	8	8	8	8	8	8	2	2	4	2	2	4	1	3
1020	2	2	1	3	4	4	4	3	3	3	3	3	4	6	6	4	4	5	5	5	6	6	8	8	8	8	8	8	8	7	8	5	8	8	8	8	5	7	8	8	8	5	5	5	3	2	4	3	2
1021	2	2	1	5	5	5	1	4	1	5	4	4	3	7	7	5	8	8	4	7	6	6	7	7	8	7	8	7	9	6	8	7	6	8	9	8	9	9	9	9	9	2	2	3	2	7	4	3	2
1022	2	2	1	3	4	4	3	3	3	3	3	3	3	5	5	5	5	5	5	5	5	5	5	5	5	5	5	5	5	5	5	5	5	5	5	5	5	5	5	5	5	5	5	5	5	5	4	3	3
1023	2	2	1	1	1	3	3	1	2	1	1	1	1	1	6	3	5	3	5	3	5	2	1	3	5	1	1	1	1	5	1	3	3	3	3	4	5	4	2	1	9	2	1	7	5	1	1	1	1
1024	2	2	1	5	3	3	2	5	2	3	3	3	3	2	3	1	3	2	1	1	2	2	3	4	3	4	4	3	2	1	2	1	3	3	1	3	5	6	3	6	8	8	9	5	8	5	4	3	1
1025	2	2	1	5	3	4	2	2	3	4	3	3	4	3	2	2	2	4	5	4	4	3	3	3	2	2	3	2	5	4	5	4	3	2	2	3	6	4	6	4	3	3	4	7	6	5	3	3	2
1026	2	2	1	5	2	2	3	4	3	5	5	3	2	5	4	4	6	5	2	3	6	3	5	5	3	7	7	4	4	3	5	3	4	3	3	3	7	7	7	7	8	4	5	5	9	8	5	3	1
1027	2	2	1	5	4	3	2	2	1	3	2	4	4	6	3	6	3	6	3	3	6	6	6	3	7	7	7	7	7	6	7	5	6	7	6	6	7	7	6	6	7	1	6	2	2	1	5	2	2
1028	2	2	1	5	3	3	3	3	3	3	3	3	3	1	5	5	5	5	4	5	5	5	5	5	4	6	3	5	7	3	4	7	7	5	6	7	4	6	6	5	5	5	6	5	5	5	5	5	1
1029	2	2	1	5	3	3	3	3	3	3	3	3	3	3	4	1	4	4	2	3	2	4	3	3	4	4	3	3	4	4	5	3	4	4	4	3	3	5	5	3	3	4	3	7	5	6	3	3	3
1030	2	2	1	5	4	3	2	2	2	2	4	4	4	7	6	4	5	5	4	5	7	7	6	6	7	8	7	8	6	5	6	5	6	5	6	6	7	8	8	8	8	4	4	5	4	4	3	2	3
1031	2	2	1	5	3	4	2	2	2	4	4	4	4	2	6	5	7	7	3	5	7	8	7	6	8	9	8	8	7	8	8	8	8	8	9	7	7	8	9	7	9	3	2	5	6	4	3	4	4
1032	2	2	1	5	4	3	2	2	2	4	4	4	3	4	5	5	6	5	3	4	7	6	7	6	6	7	8	8	6	7	6	6	8	7	7	7	8	8	8	8	7	5	5	5	3	5	3	2	2
1033	2	2	1	5	3	4	4	3	3	4	3	3	4	3	5	6	4	4	4	3	3	3	3	4	3	6	6	6	6	4	4	3	5	5	5	5	6	6	4	4	4	4	6	2	5	6	5	3	2
1034	2	2	1	5	3	3	3	3	3	3	4	3	4	2	3	3	4	3	3	3	4	4	3	3	2	4	4	5	5	4	4	5	5	5	3	4	3	4	4	4	5	6	5	5	4	4	3	2	2
1035	2	2	1	5	3	3	2	2	2	3	4	4	4	5	6	5	6	5	4	7	5	6	4	5	6	6	6	5	6	6	6	6	5	6	5	6	6	8	8	7	8	5	6	6	4	5	3	3	2
1036	2	2	1	5	4	4	3	2	2	3	4	3	3	7	7	2	2	2	2	2	5	6	3	7	5	8	5	7	4	5	5	3	4	3	4	5	7	8	8	8	8	7	7	6	3	7	3	2	2
1037	2	2	1	5	3	3	3	3	2	4	4	4	4	4	5	4	8	6	6	6	6	6	6	6	6	6	6	6	6	7	6	7	6	7	6	7	7	7	6	5	7	6	4	6	4	6	3	1	3
1038	2	2	1	5	4	4	2	2	2	4	4	4	4	3	4	2	2	6	1	1	3	6	7	3	6	7	6	6	5	5	5	2	5	6	6	5	7	7	8	9	9	5	3	5	3	6	1	1	3
1039	2	2	1	5	3	3	3	3	3	3	3	3	3	5	5	5	5	5	5	5	5	5	5	5	5	5	5	5	5	5	5	5	5	5	5	5	5	5	5	5	5	5	5	5	5	5	3	3	3
1040	2	2	1	5	4	4	2	3	4	4	4	4	4	4	4	4	7	7	5	6	4	6	6	6	7	7	7	7	7	7	7	6	7	8	8	8	8	8	8	8	8	3	3	3	3	4	4	3	3
1041	2	2	1	5	4	2	2	2	2	2	4	4	3	4	4	4	4	3	1	3	4	3	3	3	4	6	6	5	5	5	5	4	6	4	5	6	6	7	7	7	7	7	7	7	3	3	3	2	2
1042	2	2	1	5	3	3	2	3	3	3	3	3	3	5	5	5	5	3	3	3	3	3	3	3	3	3	3	3	3	3	3	3	5	5	5	5	5	5	5	5	5	5	5	5	5	5	3	2	4
1043	2	2	1	5	4	4	2	4	2	3	4	4	4	3	3	4	5	3	5	4	4	7	7	6	7	4	6	7	7	6	6	7	6	4	5	5	7	7	7	7	7	4	4	5	4	4	2	3	3
1044	2	2	1	5	2	2	3	3	3	3	4	3	3	5	5	5	5	5	5	5	5	5	5	5	5	5	5	5	5	5	5	5	5	5	5	5	5	5	5	5	5	5	5	5	5	5	5	3	4
1045	2	2	1	5	4	4	3	4	3	3	4	4	3	4	7	3	6	5	2	3	7	7	7	6	8	9	7	6	6	5	6	5	6	6	6	6	8	7	8	7	8	3	5	5	6	3	5	2	1
1046	2	2	1	3	3	4	2	4	2	3	4	3	3	6	6	3	5	5	4	4	6	6	5	6	5	5	6	5	6	5	6	5	6	5	6	6	8	8	8	8	8	4	4	4	5	4	4	3	3
1047	2	2	1	3	4	3	2	2	2	2	4	4	3	4	5	3	6	5	5	5	5	5	7	5	5	5	6	6	6	5	7	5	6	5	6	5	5	8	7	6	6	5	5	5	5	3	4	3	1
1048	2	2	1	3	4	4	2	4	1	4	4	4	4	7	7	7	6	7	4	5	5	6	6	6	6	6	7	6	6	6	6	6	6	6	7	7	8	8	8	8	6	3	3	3	3	2	4	1	2
1049	2	2	1	3	4	3	3	3	3	3	3	3	3	5	5	5	5	5	5	5	5	5	5	5	5	5	5	5	5	5	5	5	5	5	5	5	5	5	5	5	5	5	5	5	5	5	2	3	2
1050	2	2	1	3	5	5	1	1	1	5	5	5	5	9	9	9	9	5	1	9	9	9	9	9	9	9	9	9	9	9	9	9	9	9	9	9	9	9	9	9	9	1	1	1	1	1	4	1	2
1051	2	2	1	3	2	3	3	3	3	4	2	2	3	3	4	3	3	3	2	2	4	4	5	3	4	4	3	5	5	5	4	3	5	4	5	5	3	5	6	4	3	4	3	3	3	2	2	3	2
1052	2	2	1	3	4	4	2	3	2	3	4	3	4	4	7	3	6	6	2	6	7	7	6	5	6	6	7	9	7	7	7	5	6	7	7	7	7	7	7	8	8	3	4	5	3	5	4	3	3
1053	2	2	1	3	4	4	2	2	2	4	5	4	5	4	8	5	9	9	8	7	9	9	8	9	7	9	9	9	9	8	8	8	8	8	9	9	8	9	9	9	9	1	2	2	2	2	4	4	2
1054	2	2	1	3	3	3	2	2	2	3	3	3	3	4	6	3	6	5	3	5	5	5	6	5	4	7	6	5	5	6	5	4	5	5	5	5	6	6	6	6	7	5	5	5	4	4	3	3	1
